# Supplementary material for: TWEAK Signaling‐Induced ID1 Expression Drives Malignant Transformation of Hepatic Progenitor Cells During Hepatocarcinogenesis
Source: Adv Sci (Weinh). 2023 Apr 21;10(18):2300350. doi: 10.1002/advs.202300350 (PMC10288241; doi:10.1002/advs.202300350)
Supplement: Supplementary file 2 — Supplemental Table 1 [file ADVS-10-2300350-s002.xlsx]

## Sheet: D16P_module
Gene	Cluster
A1cf	15
A3galt2	2
Aaas	12
AABR07000385.2	6
AABR07000398.1	12
AABR07000411.1	3
AABR07001099.2	4
AABR07001100.1	6
AABR07001389.1	6
AABR07001591.1	1
AABR07001896.1	13
AABR07001902.1	1
AABR07001905.2	1
AABR07001910.1	14
AABR07001923.1	11
AABR07001926.3	15
AABR07002674.1	6
AABR07002683.1	1
AABR07002774.1	6
AABR07002774.2	6
AABR07002784.1	6
AABR07002868.1	3
AABR07002882.1	5
AABR07002898.1	12
AABR07004404.1	11
AABR07004549.1	14
AABR07005508.1	1
AABR07005535.1	8
AABR07005588.1	4
AABR07005618.1	15
AABR07005633.1	1
AABR07005779.2	6
AABR07005779.7	12
AABR07005821.1	1
AABR07005844.1	6
AABR07006025.1	1
AABR07006311.1	2
AABR07006475.1	14
AABR07006860.1	3
AABR07006873.1	15
AABR07006894.1	6
AABR07007032.1	14
AABR07007121.1	2
AABR07007130.1	7
AABR07007717.3	8
AABR07008030.1	6
AABR07008608.1	10
AABR07009083.1	11
AABR07009105.1	6
AABR07009106.1	12
AABR07010587.1	12
AABR07010705.1	7
AABR07010777.1	7
AABR07011057.1	5
AABR07011057.2	12
AABR07011951.1	12
AABR07011996.1	9
AABR07012054.1	7
AABR07012475.2	7
AABR07012775.1	8
AABR07012795.1	6
AABR07013701.1	3
AABR07013729.1	6
AABR07014855.1	7
AABR07015057.1	12
AABR07015729.1	15
AABR07016572.1	9
AABR07016578.3	12
AABR07016592.1	6
AABR07016865.1	1
AABR07017046.1	9
AABR07017902.1	9
AABR07018038.1	5
AABR07018064.1	2
AABR07018078.1	9
AABR07018132.1	2
AABR07018321.1	10
AABR07018533.1	12
AABR07019085.1	14
AABR07019086.1	1
AABR07019341.1	12
AABR07020537.1	14
AABR07020979.1	12
AABR07021544.1	2
AABR07021596.3	12
AABR07021704.1	12
AABR07021762.1	6
AABR07021840.1	1
AABR07021871.1	7
AABR07021988.1	8
AABR07022144.1	1
AABR07024870.1	13
AABR07025010.1	2
AABR07025263.1	7
AABR07025295.1	1
AABR07026058.1	5
AABR07026112.1	3
AABR07026114.1	2
AABR07026291.1	14
AABR07026294.1	4
AABR07026424.1	7
AABR07026654.1	8
AABR07026805.2	12
AABR07026893.1	8
AABR07027567.1	8
AABR07027872.1	3
AABR07028009.1	15
AABR07028769.1	7
AABR07028887.1	8
AABR07028902.1	6
AABR07028908.2	3
AABR07028997.1	13
AABR07029002.2	1
AABR07029198.1	12
AABR07029272.1	14
AABR07029275.1	12
AABR07029581.1	11
AABR07029596.1	1
AABR07029605.1	10
AABR07029651.1	1
AABR07030521.1	2
AABR07030603.1	14
AABR07030861.1	12
AABR07030914.1	2
AABR07031089.1	14
AABR07031278.1	15
AABR07031480.1	11
AABR07031491.2	7
AABR07031588.1	6
AABR07031666.1	15
AABR07031734.2	14
AABR07031735.1	1
AABR07031756.1	14
AABR07031756.2	12
AABR07032097.1	3
AABR07032135.1	15
AABR07032289.1	2
AABR07033023.1	5
AABR07033564.1	9
AABR07034315.1	3
AABR07034438.1	12
AABR07034632.1	2
AABR07034739.1	2
AABR07034739.2	2
AABR07034767.1	12
AABR07035107.1	12
AABR07035218.1	15
AABR07035273.1	5
AABR07035428.2	15
AABR07035465.1	14
AABR07035722.1	6
AABR07035787.1	9
AABR07036007.1	5
AABR07036019.1	12
AABR07036855.1	5
AABR07037395.2	6
AABR07037436.1	12
AABR07037451.2	11
AABR07037489.1	2
AABR07037528.1	12
AABR07038849.2	8
AABR07038983.1	2
AABR07039234.1	14
AABR07039328.2	3
AABR07039356.2	6
AABR07040412.1	5
AABR07040624.1	6
AABR07040855.1	4
AABR07040864.1	14
AABR07041096.1	13
AABR07043748.1	12
AABR07043772.1	9
AABR07043951.1	4
AABR07044001.4	7
AABR07044049.1	1
AABR07044362.4	14
AABR07044366.1	10
AABR07044414.1	6
AABR07044420.1	15
AABR07044551.1	14
AABR07044631.1	10
AABR07044631.2	14
AABR07044635.2	9
AABR07044711.1	11
AABR07044925.1	11
AABR07044962.1	3
AABR07045058.1	10
AABR07045485.1	9
AABR07045680.1	13
AABR07046707.1	13
AABR07047789.1	15
AABR07048397.1	8
AABR07048419.2	1
AABR07048474.1	14
AABR07048992.1	6
AABR07049499.1	13
AABR07049695.3	14
AABR07049755.1	1
AABR07049769.2	6
AABR07049790.1	8
AABR07049821.2	3
AABR07049994.1	1
AABR07050399.2	14
AABR07050423.1	1
AABR07050449.1	3
AABR07050487.1	15
AABR07051450.1	4
AABR07052486.1	12
AABR07052519.1	6
AABR07053136.1	14
AABR07053179.1	3
AABR07053472.1	12
AABR07053516.1	8
AABR07053681.1	9
AABR07053687.1	15
AABR07053749.2	7
AABR07053850.1	3
AABR07054126.1	6
AABR07054368.1	14
AABR07054370.1	10
AABR07054614.1	1
AABR07054639.1	1
AABR07055776.1	7
AABR07055826.1	3
AABR07055834.1	6
AABR07055919.1	14
AABR07056636.1	12
AABR07057190.1	2
AABR07057421.5	6
AABR07057436.1	13
AABR07057491.1	7
AABR07057683.1	9
AABR07058158.1	11
AABR07058464.1	15
AABR07058498.1	6
AABR07058539.1	10
AABR07058884.2	15
AABR07058886.1	5
AABR07059004.1	12
AABR07059041.1	1
AABR07059168.2	12
AABR07059198.1	14
AABR07059663.1	5
AABR07060778.1	9
AABR07060833.1	3
AABR07060872.1	5
AABR07061902.2	5
AABR07061950.1	6
AABR07062344.2	6
AABR07062481.1	2
AABR07062512.1	2
AABR07062570.1	5
AABR07062583.1	1
AABR07063279.1	10
AABR07063281.1	13
AABR07063613.1	1
AABR07063893.1	14
AABR07064415.1	1
AABR07064719.1	9
AABR07064804.1	10
AABR07064810.1	6
AABR07064878.1	12
AABR07065091.1	5
AABR07065118.1	7
AABR07065438.1	10
AABR07065448.1	1
AABR07065625.1	2
AABR07066144.1	3
AABR07066180.1	2
AABR07066188.1	6
AABR07066522.1	8
AABR07066830.1	1
AABR07066861.1	8
AABR07067023.1	4
AABR07067024.1	5
AABR07068214.1	12
AABR07068272.1	6
AABR07068341.1	1
AABR07068351.1	8
AABR07068955.1	1
AABR07069219.1	8
AABR07069227.1	7
AABR07069454.1	12
AABR07069466.1	12
AABR07069733.1	14
AABR07070043.1	12
AABR07071244.1	12
AABR07071395.1	12
AABR07071891.1	6
AABR07071891.2	11
AABR07071986.1	6
AABR07072017.1	10
AABR07072236.1	14
AABR07072356.1	10
AABR07072400.1	5
AABR07073038.2	6
AABR07073045.1	10
AABR07073181.1	11
Aacs	9
Aadac	4
Aadat	2
Aaed1	15
Aak1	13
Aamdc	8
Aamp	7
Aar2	14
Aars	8
Aars2	10
Aarsd1	8
Aasdh	4
Aasdhppt	8
Aatf	1
Aatk	6
Abat	2
Abca1	2
Abca2	2
Abca3	8
Abca4	10
Abca5	6
Abca6	14
Abca7	15
Abca8a	6
Abcb10	2
Abcb11	4
Abcb4	1
Abcb6	4
Abcb7	8
Abcb8	8
Abcb9	2
Abcc1	3
Abcc10	11
Abcc2	2
Abcc3	10
Abcc4	6
Abcc5	14
Abcd1	2
Abcd3	6
Abcd4	5
Abce1	12
Abcf1	12
Abcf2	5
Abcf3	11
Abcg1	10
Abcg2	13
Abcg3l1	4
Abcg3l3	12
Abcg5	3
Abhd1	6
Abhd11	11
Abhd12	3
Abhd13	3
Abhd14a	3
Abhd14b	2
Abhd16a	4
Abhd17a	8
Abhd17b	14
Abhd17c	6
Abhd18	8
Abhd2	5
Abhd3	6
Abhd4	2
Abhd5	1
Abhd6	1
Abhd8	14
Abi1	5
Abi2	14
Abi3	3
Abl1	4
Abl2	2
Ablim3	5
Abo	4
Abr	4
Abracl	5
Abraxas1	10
Abraxas2	11
Abt1	5
Abtb1	13
AC094217.1	15
AC094643.2	5
AC095947.4	6
AC097784.1	1
AC099453.1	5
AC099453.2	7
AC105531.1	9
AC106681.1	5
AC108574.1	6
AC111319.2	13
AC111632.2	2
AC111804.2	8
AC117889.1	14
AC119762.6	15
AC119762.7	2
AC120310.1	5
AC120486.8	8
AC121209.1	14
AC121220.1	5
AC124874.1	14
AC125248.1	5
AC126572.7	12
AC127076.2	15
AC128207.1	15
AC128960.1	5
AC130232.2	10
AC130391.3	12
AC130970.1	14
AC134224.1	10
AC134224.2	5
AC134224.3	9
AC139608.2	6
AC141102.1	6
AC141169.2	6
AC141220.3	1
AC141377.1	12
AC141377.3	2
AC141489.1	12
AC141521.1	13
AC141969.1	3
Acaa1a	8
Acaa2	6
Acacb	3
Acad10	4
Acad11	8
Acad8	7
Acad9	8
Acadl	13
Acadm	13
Acads	4
Acadsb	7
Acadvl	9
Acap1	3
Acap2	15
Acap3	7
Acat1	7
Acat2	5
Acat2l1	7
Acbd3	1
Acbd4	6
Acbd5	7
Acbd6	1
Accs	2
Acd	10
Acer2	13
Acer3	9
Acin1	10
Ackr3	2
Acly	13
Acnat2	10
Aco1	8
Aco2	7
Acot1	5
Acot12	3
Acot13	7
Acot2	11
Acot3	1
Acot4	14
Acot5	2
Acot7	6
Acot8	3
Acot9	7
Acox1	9
Acox2	2
Acox3	9
Acp1	7
Acp2	9
Acp5	3
Acp6	7
Acpp	3
Acsf2	13
Acsf3	10
Acsl1	13
Acsl3	8
Acsl4	3
Acsl5	5
Acsm2	13
Acss1	15
Acss2	13
Acss3	3
Actb	15
Actg1	2
Actl6a	8
Actn1	8
Actn4	8
Actr10	13
Actr1a	3
Actr1b	3
Actr2	5
Actr3	3
Actr5	4
Actr6	7
Actr8	10
Actrt3	15
Acvr1	5
Acvr1b	15
Acvr1c	7
Acvr2a	6
Acvr2b	10
Acvrl1	6
Acy1	7
Acy3	6
Acyp1	10
Acyp2	8
Ada	10
Adam10	11
Adam11	2
Adam15	14
Adam17	9
Adam19	7
Adam4	1
Adam9	14
Adamts1	11
Adamts10	13
Adamts12	7
Adamts15	5
Adamts6	12
Adamts7	7
Adamts9	4
Adamtsl4	2
Adap1	8
Adar	10
Adarb1	4
Adat1	4
Adck1	13
Adck2	2
Adck5	10
Adcy6	4
Adcy9	8
Add1	15
Add3	13
Adgra3	9
Adgre1	12
Adgrf5	6
Adgrg1	4
Adgrg5	12
Adgrg6	1
Adgrl1	13
Adgrl2	3
Adgrl4	6
Adgrv1	3
Adh1	2
Adh5	13
Adhfe1	8
Adi1	8
Adipor1	3
Adipor2	3
Adk	15
Adm	2
Adm2	1
Adnp	15
Adnp2	4
Adora2a	7
Adpgk	7
Adprh	2
Adprhl2	5
Adprm	1
Adrb2	1
Adrm1	13
Adsl	14
Adss	5
Adssl1	9
Adtrp	10
Aebp1	15
Aebp2	12
Aen	6
Aes	8
Afap1	11
Afdn	12
Aff1	1
Aff4	1
Afg3l1	4
Afg3l2	5
Afm	2
Afmid	13
Afp	2
Aftph	11
Aga	11
Agap1	10
Agap3	9
Agbl3	6
Agbl5	12
Ager	7
Agfg1	12
Agfg2	15
Aggf1	8
Agk	1
Agl	9
Agmat	1
Agmo	14
Ago1	8
Ago2	12
Ago3	3
Ago4	11
Agpat1	14
Agpat2	11
Agpat3	2
Agpat4	9
Agpat5	5
Agps	1
Agrn	2
Agt	4
Agtpbp1	12
Agtr1a	7
Agtrap	7
Agxt	4
Agxt2	4
Ahctf1	1
Ahcy	14
Ahcyl1	3
Ahcyl2	11
Ahdc1	6
Ahi1	12
Ahnak	1
Ahr	8
Ahsa1	5
Ahsa2	8
Aida	13
Aif1	3
Aif1l	12
Aifm1	4
Aifm2	5
Aifm3	3
Aig1	6
Aimp1	8
Aimp2	15
Aip	10
Ajuba	3
Ak2	10
Ak3	13
Ak6	9
Akap1	8
Akap10	4
Akap11	8
Akap12	6
Akap13	8
Akap17a	7
Akap17b	9
Akap2	5
Akap8	10
Akap8l	10
Akap9	12
Akip1	6
Akirin1	7
Akirin2	10
Akna	2
Akr1a1	3
Akr1b1	11
Akr1b7	6
Akr1b8	6
Akr1c1	8
Akr1c12	13
Akr1c13	4
Akr1c14	3
Akr1c19	7
Akr1c2	1
Akr1c3	2
Akr1cl	2
Akr1d1	2
Akr1e2	1
Akr7a2	5
Akr7a3	2
Akt1	3
Akt1s1	5
Akt3	13
Aktip	13
Alad	3
Alas1	1
Alb	2
Alcam	8
Aldh16a1	12
Aldh1a1	3
Aldh1a2	9
Aldh1a3	6
Aldh1b1	11
Aldh1l1	3
Aldh2	7
Aldh3a1	2
Aldh3a2	8
Aldh3b1	1
Aldh5a1	7
Aldh6a1	13
Aldh7a1	8
Aldh8a1	14
Aldh9a1	13
Aldoa	7
Aldob	14
Aldoc	7
Alg1	7
Alg10	15
Alg11	10
Alg12	5
Alg14	2
Alg2	14
Alg3	3
Alg5	11
Alg6	8
Alg8	11
Alg9	13
Alkbh1	2
Alkbh2	6
Alkbh3	13
Alkbh4	8
Alkbh5	10
Alkbh7	4
Alkbh8	12
Alms1	2
Alox5	2
Alox5ap	2
Aloxe3	14
Alpk1	11
Alpl	9
Als2	9
Als2cr12	11
Alyref	10
Amacr	11
Ambp	13
Ambra1	9
Amd1	4
Amdhd1	2
Amdhd2	9
Amer1	1
Amfr	1
Amhr2	9
Amigo1	5
Ammecr1l	13
Amn1	6
Amot	8
Amotl2	9
Ampd2	15
Ampd3	12
Amy1a	13
Amz2	5
Anapc1	8
Anapc10	11
Anapc11	13
Anapc13	8
Anapc15	12
Anapc16	10
Anapc2	13
Anapc4	10
Anapc5	4
Anapc7	1
Angel1	6
Angel2	4
Angpt1	14
Angptl3	13
Angptl4	9
Angptl6	10
Angptl8	6
Ank2	2
Ank3	6
Ankef1	2
Ankfy1	6
Ankh	8
Ankib1	12
Ankle2	1
Ankmy2	11
Ankrd1	2
Ankrd10	7
Ankrd11	9
Ankrd12	10
Ankrd13a	8
Ankrd13c	12
Ankrd13d	15
Ankrd17	11
Ankrd22	1
Ankrd24	15
Ankrd26	10
Ankrd27	12
Ankrd28	15
Ankrd37	2
Ankrd39	11
Ankrd40	8
Ankrd42	14
Ankrd44	10
Ankrd46	14
Ankrd49	4
Ankrd50	12
Ankrd52	5
Ankrd54	6
Ankrd9	7
Anks1a	15
Anks3	13
Anks4b	14
Anks6	8
Ankzf1	9
Ano1	9
Ano10	6
Ano6	7
Anp32a	15
Anp32a.1	14
Anp32b	8
Anp32e	1
Anpep	9
Antxr2	8
Anxa1	2
Anxa11	4
Anxa13	10
Anxa2	1
Anxa3	5
Anxa4	14
Anxa5	15
Anxa6	2
Anxa7	2
Anxa8	2
Aox1	3
Ap1ar	12
Ap1b1	9
Ap1g2	4
Ap1m1	10
Ap1m2	12
Ap1s1	4
Ap1s2	6
Ap1s3	11
Ap2a1	12
Ap2a2	14
Ap2b1	9
Ap2m1	4
Ap2s1	14
Ap3b1	8
Ap3d1	5
Ap3m1	4
Ap3m2	7
Ap3s1	5
Ap3s2	15
Ap4b1	2
Ap4e1	6
Ap4m1	6
Ap4s1	14
Ap5b1	3
Ap5m1	11
Ap5s1	4
Apaf1	12
Apba3	8
Apbb1	13
Apbb1ip	9
Apbb2	12
Apbb3	13
Apc	15
Apcdd1	2
Apcs	3
Apeh	5
Apex1	12
Apex2	13
Aph1a	9
Api5	15
Apip	15
Aplf	3
Aplp1	1
Aplp2	10
Apmap	7
Apoa1	13
Apoa2	13
Apoa4	14
Apoa5	13
Apob	9
Apobec1	6
Apobec3b	9
Apobr	3
Apoc1	4
Apoc1.1	14
Apoc2	4
Apoc3	4
Apoc4	13
Apoe	13
Apoh	4
Apol3	3
Apol9a	12
Apold1	3
Apom	4
Apon	14
Apoo	9
Apool	3
Apopt1	5
App	4
Appbp2	15
Appl1	15
Appl2	11
Aprt	15
Aptx	2
Aqp1	3
Aqp4	3
Aqp5	12
Aqp8	9
Aqp9	4
Aqr	8
Ar	2
Araf	5
Arap1	13
Arap2	6
Arc	14
Arcn1	15
Areg	8
Arel1	2
Arf1	12
Arf2	4
Arf3	2
Arf4	6
Arf5	3
Arf6	2
Arfgap1	10
Arfgap2	11
Arfgap3	14
Arfgef1	13
Arfgef2	1
Arfgef3	8
Arfip1	8
Arfip2	8
Arfrp1	10
Arg1	10
Arg2	12
Arglu1	5
Arhgap1	9
Arhgap10	8
Arhgap11a	5
Arhgap12	11
Arhgap15	4
Arhgap17	7
Arhgap18	3
Arhgap19	11
Arhgap21	5
Arhgap22	3
Arhgap23	4
Arhgap24	14
Arhgap25	15
Arhgap26	15
Arhgap27	6
Arhgap29	10
Arhgap30	12
Arhgap31	6
Arhgap32	6
Arhgap35	2
Arhgap39	15
Arhgap4	9
Arhgap42	12
Arhgap44	5
Arhgap45	8
Arhgap5	1
Arhgap8	11
Arhgap9	2
Arhgdia	3
Arhgdib	2
Arhgef1	14
Arhgef10	14
Arhgef10l	1
Arhgef12	7
Arhgef15	6
Arhgef16	8
Arhgef17	14
Arhgef18	9
Arhgef19	10
Arhgef2	14
Arhgef25	14
Arhgef26	12
Arhgef28	11
Arhgef3	11
Arhgef40	10
Arhgef5	1
Arhgef7	1
Arid1a	15
Arid1b	4
Arid2	9
Arid3b	15
Arid4a	13
Arid4b	14
Arid5a	14
Arih1	5
Arih2	12
Arl1	9
Arl10	14
Arl13b	5
Arl14ep	3
Arl15	14
Arl16	9
Arl2	2
Arl2bp	9
Arl3	3
Arl4a	9
Arl4d	14
Arl5a	2
Arl5b	10
Arl5c	6
Arl6	11
Arl6ip1	7
Arl6ip4	12
Arl6ip5	4
Arl6ip6	10
Arl8a	2
Arl8b	8
Armc1	9
Armc10	10
Armc2	4
Armc3	2
Armc5	9
Armc6	1
Armc7	14
Armc8	12
Armc9	10
Armcx1	4
Armcx2	10
Armcx3	10
Armcx4	12
Armcx5	6
Armcx6	14
Armh3	6
Armt1	6
Arnt	5
Arnt2	3
Arntl	7
Arpc1a	4
Arpc1b	3
Arpc2	5
Arpc3	3
Arpc4	11
Arpc5	5
Arpc5l	5
Arpin	3
Arrb2	7
Arrdc1	2
Arrdc2	10
Arrdc3	8
Arrdc4	6
Arsa	2
Arsb	1
Arse	5
Arsg	2
Arsk	15
Art2b	14
Arv1	12
Arvcf	4
As3mt	2
Asah1	4
Asah2	10
Asap1	15
Asap2	8
Asb1	10
Asb13	8
Asb15	4
Asb3	12
Asb6	9
Asb7	4
Asb8	4
Ascc1	3
Ascc2	6
Ascc3	14
Ascl1	6
Asf1a	6
Asgr1	13
Asgr2	13
Ash1l	6
Ash2l	1
Asic1	6
Asl	3
Asmtl	3
Asna1	5
Asns	9
Asnsd1	2
Aspa	3
Aspdh	13
Aspg	5
Asph	8
Aspscr1	5
Asrgl1	4
Ass1	13
Aste1	12
Asxl1	11
Asxl2	1
Atad1	15
Atad2	15
Atad2b	8
Atad3a	2
Atad5	1
Atat1	10
Ate1	8
Atf1	12
Atf2	1
Atf3	10
Atf4	14
Atf6	6
Atf6b	11
Atf7	11
Atf7ip	15
Atg10	7
Atg101	15
Atg12	9
Atg13	1
Atg14	8
Atg16l1	14
Atg16l2	9
Atg2a	7
Atg2b	13
Atg3	3
Atg4b	9
Atg4c	11
Atg4d	4
Atg5	1
Atg7	2
Atg9a	13
Atic	12
Atl1	4
Atl2	2
Atl3	8
Atm	5
Atn1	4
Atoh8	5
Atox1	5
Atp10a	1
Atp10b	2
Atp10d	15
Atp11a	13
Atp11b	15
Atp11c	11
Atp13a1	6
Atp13a2	4
Atp13a3	7
Atp1a1	1
Atp1b1	10
Atp1b2	6
Atp1b3	1
Atp23	11
Atp2a2	5
Atp2a3	2
Atp2b1	8
Atp2b3	5
Atp2b4	2
Atp2c1	15
Atp5f1a	7
Atp5f1b	13
Atp5f1c	3
Atp5f1d	15
Atp5f1e	12
Atp5if1	12
Atp5mc1	15
Atp5mc2	9
Atp5mc3	6
Atp5md	8
Atp5me	5
Atp5mf	8
Atp5mg	15
Atp5pd	15
Atp5pf	15
Atp5po	15
Atp5s	8
Atp6ap1	13
Atp6ap1l	2
Atp6ap2	4
Atp6v0a1	9
Atp6v0a2	7
Atp6v0b	10
Atp6v0c	13
Atp6v0d1	4
Atp6v0e1	10
Atp6v0e2	6
Atp6v1a	1
Atp6v1b2	13
Atp6v1c1	6
Atp6v1c2	4
Atp6v1d	13
Atp6v1e1	11
Atp6v1f	15
Atp6v1g1	15
Atp6v1h	14
Atp7a	6
Atp7b	2
Atp8a1	15
Atp8b1	14
Atp8b2	9
Atp9b	3
Atpaf1	15
Atpaf2	7
Atr	1
Atraid	2
Atrip	7
Atrn	9
Atrnl1	6
Atrx.1	11
Atxn1	10
Atxn10	6
Atxn2	5
Atxn2l	10
Atxn3	7
Atxn7l1	4
Atxn7l2	14
Atxn7l3	12
Atxn7l3b	12
Auh	4
Aup1	15
Aurka	11
Aurkaip1	15
Aurkc	9
Auts2	5
Aven	11
Avil	2
Avl9	6
Avpi1	7
Avpr1a	14
Axin2	4
Axl	15
Azgp1	4
Azi2	13
Azin1	3
B2m	11
B3galnt1	4
B3galnt2	2
B3galt4	2
B3galt5	10
B3galt6	11
B3gat3	7
B3glct	12
B3gnt2	1
B3gnt7	15
B3gnt8	7
B4galnt1	6
B4galnt4	3
B4galt1	6
B4galt2	14
B4galt3	3
B4galt4	13
B4galt5	3
B4galt6	15
B4galt7	12
B9d1	7
B9d2	1
Baat	10
Babam1	9
Babam2	9
Bace1	12
Bace2	3
Bach1	15
Bach2	11
Bad	1
Bag1	11
Bag2	1
Bag3	7
Bag4	12
Bag5	14
Bag6	10
Bahcc1	10
Bahd1	3
Baiap2	3
Baiap2l1	11
Baiap3	14
Bak1	9
Bambi	11
Banf1	12
Banp	1
Bap1	2
Basp1	13
Batf	5
Bax	12
Baz1a	9
Baz1b	14
Baz2a	1
Baz2b	14
Bbof1	3
Bbox1	14
Bbs1	15
Bbs10	13
Bbs2	13
Bbs4	7
Bbs5	7
Bbs7	10
Bbs9	9
Bbx	5
Bcam	4
Bcap29	6
Bcap31	2
Bcar1	4
Bcar3	7
Bcas2	7
Bcat2	15
Bccip	15
Bcdin3d	9
Bckdha	1
Bckdhb	4
Bckdk	9
Bcl10	8
Bcl11b	6
Bcl2	9
Bcl2a1	8
Bcl2l1	5
Bcl2l11	7
Bcl2l12	13
Bcl2l14	13
Bcl2l2	7
Bcl3	8
Bcl6	3
Bcl6b	6
Bcl7a	12
Bcl7b	1
Bcl7c	12
Bcl9	11
Bcl9l	3
Bclaf1	1
Bclaf3	9
Bco1	7
Bco2	2
Bcor	4
Bcorl1	12
Bcr	10
Bcs1l	10
Bdh1	9
Bdh2	11
Bdkrb2	3
Bdp1	6
Becn1	2
Bend3	6
Bend5	5
Bend7	7
Best1	1
Bet1	15
Bet1l	8
Bex2	7
Bex3	8
Bex4	12
Bfar	4
Bfsp1	6
Bgn	9
Bhlha15	12
Bhlhb9	1
Bhlhe40	1
Bhmt	14
Bhmt2	14
Bicc1	5
Bicd1	10
Bicd2	9
Bicdl1	9
Bicdl2	1
Bicra	3
Bid	4
Bik	6
Bin1	14
Bin2	3
Bin3	11
Birc2	9
Birc3	2
Birc5	2
Birc6	12
Bivm	1
Blcap	15
Bles03	11
Blk	3
Blm	9
Blmh	13
Blnk	3
Bloc1s1	12
Bloc1s2	6
Bloc1s3	15
Bloc1s4	15
Bloc1s5	12
Bloc1s6	13
Blvra	7
Blvrb	15
Blzf1	15
Bmi1	13
Bmp1	13
Bmp2	6
Bmp2k	12
Bmp3	2
Bmp4	12
Bmp7	7
Bmpr1a	15
Bmpr2	15
Bms1	14
Bmt2	12
Bmx	2
Bmyc	12
Bnip1	4
Bnip2	8
Bnip3	7
Bnip3l	11
Bod1	11
Bod1l1	9
Bok	10
Bola1	10
Bola2	12
Bola3	5
Bop1	15
Borcs5	4
Borcs6	14
Borcs7	1
Borcs8	1
Bpgm	8
Bphl	8
Bpi	2
Bpnt1	7
Bptf	8
Braf	8
Brap	15
Brat1	6
Brca1	6
Brca2	1
Brcc3	15
Brd1	15
Brd3	7
Brd4	2
Brd7	8
Brd8	1
Brd9	8
Brf1	3
Brf2	10
Bri3	12
Bri3bp	3
Brix1	3
Brk1	15
Brms1	4
Brox	10
Brpf1	10
Brpf3	15
Brwd1	5
Brwd3	11
Bscl2	3
Bsdc1	2
Bsg	3
Bspry	1
Bst2	2
Btaf1	15
Btbd1	15
Btbd10	2
Btbd19	13
Btbd3	1
Btbd6	15
Btbd7	12
Btbd8	6
Btbd9	14
Btc	5
Btd	13
Btf3	15
Btf3l4	15
Btg1	10
Btg2	10
Btg3	14
Btn2a2	6
Btrc	11
Bub1	1
Bub3	9
Bud13	15
Bud23	13
Bud31	11
Bysl	12
Bzw1	13
Bzw2	2
C1d	4
C1galt1	15
C1galt1c1	11
C1qa	5
C1qb	5
C1qbp	11
C1qc	5
C1qtnf1	2
C1qtnf4	7
C1qtnf6	14
C1r	10
C1rl	6
C1s	6
C2	15
C2cd2	9
C2cd2l	1
C2cd3	1
C2cd4d	6
C2cd5	6
C3	3
C4bpa	2
C4bpb	13
C5	8
C5ar2	5
C6	12
C8a	4
C8b	2
C8g	4
C9	13
Caap1	15
Cab39	2
Cab39l	2
Cabcoco1	7
Cabin1	7
Cables1	7
Cables2	12
Cabp1	2
Cabp2	2
Cacfd1	11
Cacna1a	7
Cacna1d	7
Cacna1h	2
Cacnb1	2
Cacnb2	12
Cacnb3	13
Cacnb4	14
Cactin	4
Cacul1	8
Cacybp	3
Cad	5
Cadm1	11
Cadps2	6
Cage1	11
Calcrl	6
Cald1	1
Calhm2	2
Calhm6	4
Calm2	12
Calm2.1	12
Calm3	5
Calml4	2
Calr	1
Calr3	1
Calu	9
Camk1	6
Camk2b	2
Camk2d	11
Camk2g	14
Camk2n1	6
Camk4	11
Camkk2	9
Camkmt	4
Camlg	14
Camsap1	11
Camsap2	15
Camsap3	7
Camta1	11
Camta2	7
Cand1	12
Cand2	2
Cant1	13
Canx	8
Cap1	2
Capg	11
Capn1	5
Capn10	4
Capn12	4
Capn15	14
Capn2	15
Capn5	13
Capn6	3
Capn7	1
Caprin1	15
Caprin2	3
Caps2	9
Capsl	9
Capza1	5
Capza2	9
Capzb	2
Car11	14
Car13	14
Car14	14
Car2	13
Car3	4
Car5a	13
Car5b	11
Car6	12
Car8	1
Car9	5
Card10	3
Card19	4
Card6	15
Card9	5
Carf	6
Carhsp1	13
Carm1	9
Carmil1	9
Cars	8
Cars2	14
Casc1	11
Casc3	5
Casc4	10
Casd1	9
Caskin1	10
Caskin2	3
Casp1	13
Casp12	12
Casp2	11
Casp3	7
Casp4	5
Casp7	9
Casp8	6
Casp8ap2	14
Casp9	2
Cast	12
Castor1	13
Cat	13
Catip	2
Catsper2	15
Catsperd	6
Catsperg	2
Cav1	3
Cav2	8
Cavin1	9
Cavin2	9
Cavin3	13
Cbfa2t2	15
Cbfa2t3	7
Cbfb	11
Cbl	15
Cblb	14
Cblc	15
Cbll1	6
Cbr3	2
Cbr4	2
Cbs	2
Cbwd1	5
Cbx1	12
Cbx2	9
Cbx3	13
Cbx4	5
Cbx5	1
Cbx6	9
Cbx7	5
Cbx8	15
Cby1	12
Cc2d1a	15
Cc2d1b	1
Cc2d2a	10
Ccar1	4
Ccar2	5
Ccdc102a	10
Ccdc103	4
Ccdc107	11
Ccdc112	1
Ccdc113	6
Ccdc115	10
Ccdc117	7
Ccdc12	9
Ccdc120	7
Ccdc122	9
Ccdc124	12
Ccdc125	13
Ccdc126	14
Ccdc127	15
Ccdc130	7
Ccdc134	11
Ccdc136	9
Ccdc137	12
Ccdc138	1
Ccdc14	7
Ccdc141	14
Ccdc146	14
Ccdc148	14
Ccdc149	1
Ccdc15	4
Ccdc159	3
Ccdc163	11
Ccdc167	5
Ccdc17	9
Ccdc173	8
Ccdc174	10
Ccdc18	8
Ccdc181	10
Ccdc186	12
Ccdc189	9
Ccdc191	7
Ccdc22	4
Ccdc25	8
Ccdc28a	6
Ccdc28b	13
Ccdc32	9
Ccdc34	2
Ccdc39	7
Ccdc43	1
Ccdc47	7
Ccdc50	12
Ccdc51	11
Ccdc58	11
Ccdc59	9
Ccdc6	3
Ccdc61	11
Ccdc62	11
Ccdc65	9
Ccdc68	14
Ccdc69	3
Ccdc71	14
Ccdc77	2
Ccdc8	1
Ccdc80	6
Ccdc82	7
Ccdc84	14
Ccdc86	3
Ccdc88a	15
Ccdc88b	1
Ccdc88c	8
Ccdc9	1
Ccdc90b	11
Ccdc91	8
Ccdc92	11
Ccdc93	12
Ccdc96	15
Ccdc97	11
Cchcr1	1
Ccl1	12
Ccl12	6
Ccl2	2
Ccl20	3
Ccl21	14
Ccl24	7
Ccl27	15
Ccl28	2
Ccl3	5
Ccl4	5
Ccl5	4
Ccl6	5
Ccl9	2
Ccm2	13
Ccnc	8
Ccnd1	5
Ccnd2	6
Ccnd3	3
Ccndbp1	10
Ccne1	13
Ccne2	11
Ccng1	12
Ccng2	10
Ccnh	13
Ccni	13
Ccnj	6
Ccnjl	3
Ccnk	15
Ccnq	5
Ccnt1	15
Ccnt2	2
Ccny	7
Ccnyl1	12
Ccp110	13
Ccpg1	11
Ccpg1os	6
Ccr3	6
Ccr5	5
Ccr6	2
Ccrl2	15
Ccs	2
Ccser2	11
Cct2	2
Cct3	4
Cct4	5
Cct5	5
Cct6a	3
Cct6b	6
Cct7	12
Cct8	2
Ccz1b	8
Cd14	1
Cd163	7
Cd164	12
Cd164l2	6
Cd1d1	10
Cd2	3
Cd200	9
Cd200r1	11
Cd200r1l	12
Cd207	12
Cd226	4
Cd24	10
Cd247	7
Cd27	6
Cd274	8
Cd276	7
Cd28	12
Cd2ap	5
Cd2bp2	2
Cd302	2
Cd320	4
Cd37	2
Cd3d	9
Cd3e	2
Cd3eap	12
Cd3g	3
Cd40	7
Cd40lg	2
Cd44	1
Cd46	14
Cd47	11
Cd48	2
Cd53	2
Cd55	9
Cd59	11
Cd5l	3
Cd6	12
Cd63	13
Cd68	5
Cd69	3
Cd7	14
Cd72	3
Cd74	3
Cd79b	2
Cd81	7
Cd82	13
Cd83	5
Cd86	5
Cd8a	3
Cd9	10
Cd96	12
Cd99	14
Cd99l2	12
Cdadc1	9
Cdan1	12
Cdc123	10
Cdc14a	7
Cdc14b	5
Cdc16	5
Cdc20	3
Cdc23	1
Cdc25a	9
Cdc26	5
Cdc27	15
Cdc34	3
Cdc37	8
Cdc37l1	1
Cdc40	1
Cdc42	7
Cdc42bpa	15
Cdc42bpb	8
Cdc42bpg	10
Cdc42ep1	2
Cdc42ep2	1
Cdc42ep3	10
Cdc42ep4	2
Cdc42ep5	10
Cdc42se1	3
Cdc42se2	13
Cdc45	12
Cdc5l	1
Cdc6	12
Cdc7	6
Cdc73	1
Cdca4	3
Cdca7	12
Cdca7l	1
Cdca8	9
Cdcp1	9
Cdh1	3
Cdh17	9
Cdh2	8
Cdh3	2
Cdh5	11
Cdhr2	2
Cdhr5	2
Cdip1	10
Cdipt	4
Cdk1	3
Cdk10	5
Cdk11b	5
Cdk12	8
Cdk13	4
Cdk14	14
Cdk16	7
Cdk17	11
Cdk18	10
Cdk19	9
Cdk2	1
Cdk20	9
Cdk2ap1	7
Cdk2ap2	11
Cdk4	8
Cdk5	10
Cdk5rap1	13
Cdk5rap2	13
Cdk5rap3	10
Cdk6	8
Cdk7	14
Cdk9	11
Cdkl1	14
Cdkl2	10
Cdkl3	12
Cdkl3.1	2
Cdkl5	4
Cdkn1a	11
Cdkn1b	6
Cdkn1c	6
Cdkn2aip	15
Cdkn2aipnl	4
Cdkn2b	2
Cdkn2c	13
Cdkn3	2
Cdo1	14
Cdon	1
Cdpf1	13
Cdr2	2
Cdr2l	10
Cds1	3
Cds2	3
Cdt1	8
Cdv3	12
Cdyl	8
Cdyl2	4
Ceacam1	13
Ceacam16	5
Cebpa	6
Cebpb	9
Cebpd	5
Cebpg	12
Cebpz	12
Cecr2	1
Cela1	15
Celf1	5
Celf2	9
Celf5	4
Celsr2	15
Cemip2	14
Cenpb	10
Cenpc	1
Cenpe	4
Cenpf	4
Cenph	5
Cenpi	2
Cenpj	14
Cenpk	10
Cenpl	5
Cenpm	2
Cenpn	14
Cenpt	6
Cenpv	1
Cenpw	4
Cep104	14
Cep112	10
Cep120	11
Cep126	6
Cep131	3
Cep135	5
Cep162	14
Cep164	10
Cep170b	7
Cep19	14
Cep192	7
Cep250	15
Cep290	12
Cep295	15
Cep350	4
Cep41	7
Cep44	7
Cep55	3
Cep57	11
Cep57l1	9
Cep63	4
Cep68	14
Cep70	6
Cep76	7
Cep78	14
Cep83	8
Cep85	14
Cep85l	9
Cep89	4
Cep95	7
Cep97	15
Cept1	10
Cercam	4
Cerk	12
Cers2	10
Cers4	1
Cers5	10
Cers6	6
Ces1d	2
Ces1f	3
Ces2a	6
Ces2h	13
Ces2j	9
Cetn2	8
Cfap126	7
Cfap20	10
Cfap298	7
Cfap300	4
Cfap36	1
Cfap45	2
Cfap69	5
Cfap70	6
Cfap77	2
Cfap97	9
Cfap99	2
Cfb	7
Cfd	12
Cfdp1	15
Cfh	13
Cfhr1	13
Cfi	2
Cfl1	2
Cfl2	9
Cflar	12
Cfp	15
Cftr	8
Cgas	12
Cggbp1	9
Cgn	15
Cgnl1	15
Cgrrf1	11
Ch25h	2
Chac1	6
Chac2	15
Chadl	3
Chaf1a	7
Chaf1b	1
Champ1	10
Chchd1	1
Chchd3	10
Chchd5	10
Chchd6	6
Chchd7	11
Chd1	11
Chd1l	14
Chd2	3
Chd3	3
Chd4	13
Chd6	4
Chd7	3
Chd8	14
Chd9	6
[truncated: 9,654 more rows]
