# Supplementary material for: TWEAK Signaling‐Induced ID1 Expression Drives Malignant Transformation of Hepatic Progenitor Cells During Hepatocarcinogenesis
Source: Adv Sci (Weinh). 2023 Apr 21;10(18):2300350. doi: 10.1002/advs.202300350 (PMC10288241; doi:10.1002/advs.202300350)
Supplement: Supplementary file 3 — Supplemental Table 2 [file ADVS-10-2300350-s003.xlsx]

## Sheet: mRNA_D16P_module
Gene	Cluster
A1cf	1
A2ml1	5
A3galt2	3
Aacs	2
Aadat	5
Aagab	2
Aamdc	5
Aamp	4
Aar2	4
Aars	8
Aars2	2
Aasdh	5
Aasdhppt	7
Abat	1
Abca1	1
Abca16	1
Abca2	4
Abca3	8
Abca4	3
Abca5	5
Abca7	8
Abca8	5
Abca8a	5
Abca9	5
Abcb10	6
Abcb11	1
Abcb6	1
Abcb7	2
Abcb8	2
Abcb9	4
Abcc1	3
Abcc10	6
Abcc2	1
Abcc3	3
Abcc4	4
Abcc5	4
Abcc6	5
Abcc8	5
Abcc9	1
Abcd1	2
Abcd3	8
Abcd4	6
Abcf2	2
Abcg1	8
Abcg3l1	5
Abcg3l3	7
Abcg5	5
Abhd1	5
Abhd10	7
Abhd13	3
Abhd14a	5
Abhd14b	1
Abhd15	1
Abhd16a	2
Abhd17a	4
Abhd17b	2
Abhd17c	4
Abhd2	8
Abhd3	3
Abhd4	4
Abhd5	8
Abhd6	4
Abhd8	3
Abi2	4
Abi3bp	1
Abl2	2
Ablim3	5
Abo	7
Abo3	4
Abr	4
Abracl	3
Abraxas2	7
Abt1	3
Abtb2	1
Acaa1a	5
Acaa2	2
Acaca	1
Acacb	5
Acad10	5
Acad11	1
Acad8	8
Acad9	2
Acadl	4
Acadm	5
Acads	7
Acadsb	6
Acadvl	5
Acap1	6
Acap3	5
Acat1	1
Acat2	7
Acat2l1	3
Acbd3	4
Acbd4	2
Acbd5	1
Acbd6	7
Accs	6
Ace	3
Ace2	8
Acer2	6
Acer3	3
Ache	4
Acin1	2
Acly	6
Acnat1	5
Acnat2	5
Aco1	8
Aco2	3
Acot11	4
Acot12	1
Acot13	7
Acot2	7
Acot4	5
Acot5	5
Acot7	2
Acot9	7
Acox1	6
Acox3	1
Acp2	1
Acp3	8
Acp5	7
Acp6	2
Acsf2	5
Acsl1	5
Acsl3	7
Acsl4	8
Acsl5	6
Acsm5	5
Acss2	2
Acss3	3
Acta1	3
Actb	2
Actg1	4
Actl6a	2
Actn1	3
Actn4	4
Actr1a	4
Actr1b	4
Actr3	4
Actr6	7
Acvr1	6
Acvr1c	5
Acvr2a	8
Acvr2b	3
Acvrl1	1
Acy1	8
Acy3	7
Adal	6
Adam10	3
Adam11	5
Adam12	6
Adam15	4
Adam19	6
Adam23	5
Adam4	1
Adam8	1
Adam9	3
Adamts1	1
Adamts10	5
Adamts12	5
Adamts13	1
Adamts14	1
Adamts15	3
Adamts2	1
Adamts4	2
Adamts7	1
Adamts9	7
Adamtsl2	5
Adamtsl4	1
Adamtsl5	3
Adap1	3
Adap2	1
Adar	8
Adarb1	6
Adat2	7
Adck1	8
Adck2	6
Adck5	1
Adcy1	5
Adcy2	4
Adcy3	7
Adcy4	6
Adcy5	5
Adcy7	5
Adcy9	6
Adcyap1r1	1
Add3	4
Adgra2	1
Adgra3	1
Adgre1	6
Adgre4	1
Adgre5	5
Adgrf5	6
Adgrg1	3
Adgrg6	3
Adgrl1	6
Adgrl2	6
Adgrl3	1
Adgrl4	6
Adgrv1	1
Adh7	8
Adhfe1	5
Adi1	3
Adipor1	3
Adipor2	8
Adk	1
Adm	7
Adm2	7
Adnp2	2
Adora1	3
Adora2a	1
Adora2b	5
Adpgk	7
Adprm	7
Adra1b	5
Adra1d	3
Adra2b	5
Adrb1	7
Adrb2	5
Adtrp	5
Aebp1	5
Aebp2	8
Aen	4
Afap1	3
Afap1l1	6
Aff1	8
Afg3l1	2
Afg3l2	8
Afm	1
Afmid	5
Afp	8
Aftph	3
Agap1	3
Agap2	1
Agbl2	3
Agbl3	3
Agbl5	3
Agfg1	3
Agfg2	8
Aggf1	4
Agk	2
Agl	5
Agmat	5
Agmo	1
Ago1	4
Ago2	4
Ago3	6
Ago4	6
Agpat1	4
Agpat2	3
Agpat3	2
Agpat4	4
Agpat5	2
Agps	3
Agr2	3
Agrn	4
Agt	5
Agtpbp1	7
Agtr1a	5
Agtrap	3
Ahctf1	8
Ahcy	5
Ahcyl1	3
Ahcyl2	4
Ahdc1	2
Ahi1	3
Ahnak	3
Ahr	8
Ahsa1	2
Ahsa2	6
Aida	3
Aif1	1
Aif1l	3
Aifm1	8
Aifm2	7
Aig1	3
Aimp1	7
Aimp2	4
Aip	7
Ajuba	4
Ak2	2
Ak3	3
Ak4	5
Ak6	7
Ak7	7
Akap1	6
Akap11	8
Akap12	7
Akap13	3
Akap2	3
Akap5	5
Akap6	1
Akap7	3
Akap8	2
Akap8l	5
Akap9	8
Akip1	7
Akirin1	4
Akna	5
Aknad1	1
Akr1a1	4
Akr1b1	3
Akr1c12	5
Akr1c13	1
Akr1c14	8
Akr1c15	8
Akr1c19	7
Akr1c2	5
Akr1d1	1
Akr7a2	4
Akr7a3	2
Akt1	2
Akt2	2
Aktip	3
Alad	8
Alas1	1
Alb	5
Alcam	3
Aldh16a1	2
Aldh18a1	7
Aldh1a1	4
Aldh1a2	3
Aldh1a3	1
Aldh1a7	8
Aldh1b1	5
Aldh1l1	5
Aldh1l2	5
Aldh2	8
Aldh3a1	4
Aldh3a2	6
Aldh3b1	7
Aldh5a1	5
Aldh6a1	1
Aldh7a1	8
Aldh8a1	1
Aldh9a1	8
Aldoa	7
Aldob	5
Aldoc	7
Alg1	6
Alg11	8
Alg12	2
Alg14	8
Alg2	4
Alg3	2
Alg5	4
Alg6	7
Alg8	8
Alg9	4
Alkbh1	4
Alkbh3	7
Alkbh7	7
Alox5	8
Aloxe3	7
Alpk1	4
Alpk3	7
Alpl	7
Als2	1
Als2cl	2
Alyref	2
Amacr	5
Ambp	1
Amdhd1	5
Amdhd2	4
Amer1	7
Amfr	1
Amigo1	4
Amigo2	1
Ammecr1l	6
Amot	4
Amotl2	3
Ampd3	3
Amz1	1
Amz2	3
Anapc10	3
Anapc11	7
Anapc13	7
Anapc16	3
Anapc2	4
Anapc4	3
Angel1	2
Angel2	2
Angpt1	7
Angptl2	5
Angptl3	5
Angptl4	5
Angptl6	5
Angptl8	7
Ank1	3
Ank3	3
Ankef1	3
Ankfy1	4
Ankh	1
Ankle1	5
Ankle2	1
Ankmy2	3
Ankrd1	3
Ankrd10	7
Ankrd12	1
Ankrd13a	8
Ankrd13b	4
Ankrd13c	4
Ankrd13d	8
Ankrd17	4
Ankrd22	3
Ankrd27	1
Ankrd28	3
Ankrd29	7
Ankrd33b	1
Ankrd37	3
Ankrd42	3
Ankrd44	5
Ankrd49	3
Ankrd52	2
Ankrd6	7
Anks1a	4
Anks3	4
Anks6	7
Anln	2
Ano1	4
Ano10	4
Ano2	4
Ano6	4
Ano8	8
Ano9	7
Anp32b	7
Anp32e	4
Anpep	5
Antkmt	7
Antxr1	6
Antxr2	1
Anxa1	7
Anxa11	3
Anxa13	7
Anxa2	3
Anxa3	3
Anxa4	3
Anxa5	3
Anxa7	3
Anxa8	7
Anxa9	7
Aox1	1
Aox2	3
Ap1ar	8
Ap1b1	8
Ap1g2	7
Ap1m1	8
Ap1s1	3
Ap1s2	1
Ap1s3	3
Ap2a1	2
Ap2a2	4
Ap2b1	4
Ap2m1	4
Ap2s1	3
Ap3m1	3
Ap3m2	3
Ap3s1	4
Ap3s2	3
Ap4e1	2
Ap4s1	6
Ap5b1	4
Apaf1	3
Apba3	2
Apbb1	7
Apbb1ip	1
Apbb3	5
Apc2	7
Apcs	1
Apeh	2
Apex1	2
Aph1a	3
Apip	7
Aplp1	3
Aplp2	4
Apmap	5
Apoa1	6
Apoa4	1
Apoa5	5
Apob	6
Apobec1	1
Apobec3	3
Apobr	5
Apoc2	1
Apoc3	1
Apoe	1
Apoh	5
Apol3	5
Apol9a	4
Apold1	5
Apom	5
Apon	5
Apoo	7
Apool	7
App	7
Appbp2	4
Appl1	7
Aprt	7
Aptx	7
Aqp1	6
Aqp11	1
Aqp3	4
Aqp4	7
Aqp5	7
Aqp7	4
Aqp8	1
Aqp9	6
Araf	6
Arap1	6
Arap2	4
Arap3	6
Arcn1	4
Arel1	4
Arf1	4
Arf4	4
Arf5	2
Arf6	4
Arfgap2	7
Arfgef2	8
Arfgef3	7
Arfip1	4
Arfrp1	3
Arg1	5
Arhgap1	4
Arhgap10	7
Arhgap11a	2
Arhgap12	3
Arhgap17	2
Arhgap18	3
Arhgap19	2
Arhgap20	3
Arhgap21	4
Arhgap22	7
Arhgap23	2
Arhgap24	7
Arhgap25	1
Arhgap26	6
Arhgap27	4
Arhgap28	7
Arhgap29	7
Arhgap30	1
Arhgap31	6
Arhgap32	4
Arhgap33	5
Arhgap35	4
Arhgap39	7
Arhgap4	5
Arhgap42	2
Arhgap44	3
Arhgap45	1
Arhgap5	3
Arhgap6	1
Arhgap8	3
Arhgap9	1
Arhgdia	4
Arhgdib	1
Arhgef10	3
Arhgef10l	4
Arhgef11	8
Arhgef15	6
Arhgef16	3
Arhgef19	7
Arhgef2	4
Arhgef26	5
Arhgef28	3
Arhgef3	4
Arhgef37	1
Arhgef39	2
Arhgef4	3
Arhgef40	3
Arhgef5	3
Arhgef6	1
Arhgef7	2
Arid3a	1
Arid3b	6
Arid5a	7
Arl1	3
Arl11	6
Arl13b	7
Arl14	3
Arl16	7
Arl2bp	4
Arl3	7
Arl4a	4
Arl5b	1
Arl5c	1
Arl6	3
Arl6ip1	7
Arl6ip4	3
Arl6ip5	7
Arl6ip6	7
Arl8a	4
Armc1	8
Armc2	3
Armc5	8
Armc7	3
Armc9	4
Armcx2	7
Armcx3	3
Armcx4	4
Armcx5	7
Armcx6	7
Armh3	8
Armh4	7
Arnt2	4
Arntl	6
Arntl2	7
Arpc1b	4
Arpc2	4
Arpc3	3
Arpc5	4
Arpin	3
Arrb1	4
Arrb2	1
Arrdc1	7
Arrdc3	5
Arrdc4	4
Arsa	4
Arsk	4
As3mt	5
Asah1	7
Asah2	7
Asap1	8
Asap2	2
Asb13	8
Asb15	6
Asb3	3
Asb5	6
Ascc1	7
Ascc2	2
Ascc3	6
Asf1a	3
Asf1b	2
Asgr1	5
Asgr2	5
Ash1l	6
Ash2l	3
Asic1	3
Asl	5
Asmtl	7
Asns	7
Asnsd1	4
Aspa	1
Aspg	5
Asph	5
Aspm	2
Aspscr1	8
Asrgl1	4
Ass1	5
Aste1	6
Atad1	3
Atad2	2
Atad3a	8
Atad5	2
Atat1	4
Atf3	6
Atf4	7
Atf5	1
Atf6	4
Atf6b	2
Atf7	3
Atf7ip2	7
Atg101	4
Atg12	7
Atg13	6
Atg16l2	5
Atg2a	8
Atg2b	1
Atg4b	7
Atg4c	5
Atg4d	2
Atg5	4
Atg9a	1
Atg9b	3
Atic	2
Atl2	5
Atl3	3
Atm	1
Atn1	4
Atoh8	5
Atox1	2
Atp10b	3
Atp10d	6
Atp11c	5
Atp13a1	8
Atp13a2	2
Atp13a3	7
Atp1a1	7
Atp1b1	3
Atp1b3	8
Atp23	3
Atp2a2	8
Atp2a3	4
Atp2b1	6
Atp2b3	7
Atp2b4	6
Atp2c1	3
Atp5f1d	7
Atp5f1e	7
Atp5if1	7
Atp5mc2	7
Atp5me	7
Atp5mf	7
Atp5mg	7
Atp5pb	7
Atp5pd	7
Atp5pf	3
Atp5po	7
ATP6	5
Atp6ap1	4
Atp6ap2	7
Atp6v0a1	3
Atp6v0a4	3
Atp6v0c	4
Atp6v0d1	4
Atp6v0e1	7
Atp6v0e2	3
Atp6v1a	4
Atp6v1b2	4
Atp6v1c1	7
Atp6v1c2	4
Atp6v1d	3
Atp6v1e1	3
Atp6v1f	3
Atp6v1g1	7
Atp6v1h	4
Atp7a	3
Atp7b	1
ATP8	1
Atp8a1	3
Atp8b1	3
Atp8b2	7
Atp8b4	1
Atp8b5p	5
Atp9a	2
Atp9b	4
Atpsckmt	8
Atraid	7
Atrip	8
Atrn	1
Atrnl1	4
Atxn1	7
Atxn10	4
Atxn2	6
Atxn2l	4
Atxn3	2
Atxn7	8
Atxn7l1	2
Atxn7l3	8
Auh	7
Aup1	6
Aurka	2
Aurkb	2
Aurkc	1
Auts2	3
Aven	8
Avil	6
Avpi1	3
Axin2	1
Axl	5
Azgp1	1
Azin1	8
Azin2	7
B2m	7
B3galnt1	4
B3galnt2	8
B3galt1	1
B3galt2	4
B3galt4	4
B3galt5	4
B3galt6	4
B3gat3	2
B3glct	2
B3gnt2	6
B3gnt7	4
B3gnt8	7
B4galnt1	5
B4galnt4	3
B4galt1	3
B4galt2	7
B4galt4	4
B4galt5	4
B4galt6	4
B4galt7	3
B9d2	3
Baat	5
Babam1	2
Babam2	4
Bace1	3
Bace2	4
Bach1	8
Bach2	5
Bad	4
Bag1	7
Bag3	4
Bag5l1	4
Bag6	4
Bahcc1	8
Bahd1	4
Baiap2	2
Baiap2l1	4
Baiap3	7
Bak1	4
Bambi	4
Banf1	7
Banp	4
Bap1	2
Bard1	2
Basp1	4
Bax	2
Baz2a	4
Bbip1	7
Bbox1	5
Bbs1	7
Bbs10	3
Bbs2	7
Bbs5	7
Bbs7	3
Bbs9	3
Bbx	3
Bcam	3
Bcap31	3
Bcar1	2
Bcar3	8
Bcas2	3
Bcat1	8
Bcat2	2
Bccip	7
Bcdin3d	4
Bckdha	1
Bckdhb	6
Bckdk	3
Bcl10	3
Bcl11b	8
Bcl2	4
Bcl2a1	1
Bcl2l1	4
Bcl2l11	7
Bcl2l12	3
Bcl2l14	3
Bcl3	2
Bcl6b	6
Bcl7b	4
Bcl7c	7
Bcl9	4
Bclaf3	3
Bco1	4
Bco2	5
Bcor	8
Bcorl1	4
Bcr	4
Bcs1l	8
Bdh1	5
Bdh2	7
Bdkrb2	7
Bdp1	8
Becn1	4
Bend3	8
Bend5	7
Bet1	3
Bex2	4
Bex3	3
Bfar	3
Bgn	5
Bhlha15	5
Bhlhe40	7
Bhlhe41	7
Bhmt	1
Bicc1	3
Bicd1	3
Bicd2	4
Bicdl1	4
Bicdl2	3
Bik	7
Bin1	3
Bin2	8
Bin3	3
Birc2	5
Birc3	7
Birc5	2
Birc6	8
Blcap	8
Blm	2
Blnk	3
Blvra	1
Blvrb	7
Blzf1	3
Bmf	5
Bmi1	8
Bmp1	6
Bmp2	6
Bmp3	3
Bmp4	7
Bmp5	5
Bmp6	6
Bmp7	7
Bmpr2	4
Bmyc	3
Bnip1	7
Bnip2	5
Bnip3	7
Bnip3l	3
Bod1	7
Bok	7
Bola2	7
Bop1	2
Bora	2
Borcs7	2
Borcs8	7
Bpgm	2
Bphl	5
Bpnt1	4
Braf	2
Brca2	7
Brd8	3
Brd9	2
Brf1	8
Bri3	3
Bri3bp	3
Brip1	2
Brix1	3
Brk1	3
Brms1	2
Brox	3
Brpf3	8
Brsk1	3
Brwd1	1
Bscl2	2
Bsg	7
Bspry	3
Bst2	5
Btaf1	8
Btbd10	2
Btbd11	5
Btbd19	4
Btbd2	4
Btbd3	3
Btbd9	8
Btc	3
Btd	6
Btf3	7
Btf3l4	4
Btg1	3
Btg2	4
Btg3	3
Btk	6
Btn2a2	3
Btnl2	3
Bub1	2
Bub1b	2
Bub3	2
Bud13	2
Bud31	3
Bysl	2
Bzw1	4
Bzw2	4
C17h6orf52	1
C1d	7
C1galt1	3
C1galt1c1	7
C1qa	1
C1qb	1
C1qbp	3
C1qc	1
C1qtnf1	4
C1qtnf6	4
C1r	5
C1rl	5
C1s	5
C2	5
C2cd2	1
C2cd2l	6
C2cd3	2
C2cd4c	3
C3	5
C4a	5
C4b	5
C4bpa	5
C4bpb	5
C5	5
C5ar1	6
C5ar2	2
C6	1
C7	5
C8a	1
C8b	1
C8g	5
C9	5
Ca11	7
Ca12	7
Ca13	3
Ca14	1
Ca3	5
Ca5b	7
Ca9	7
Cab39	3
Cab39l	7
Cabcoco1	7
Cables2	8
Cabp1	6
Cabp2	1
Cacfd1	3
Cachd1	4
Cacna1a	3
Cacna1d	6
Cacna1h	3
Cacnb3	3
Cacul1	4
Cacybp	2
Cad	8
Cadm1	4
Cadm4	8
Cadps	4
Cadps2	4
Cage1	7
Calcrl	1
Cald1	4
Calhm2	5
Calm1	4
Calm2	3
Calm3	3
Calml4	3
Calr	8
Camk1d	6
Camk2b	3
Camk2d	4
Camk2g	4
Camk2n1	3
Camkk1	5
Camkmt	3
Camsap2	4
Camta1	7
Camta2	6
Cand2	7
Cant1	4
Canx	2
Cap1	4
Capg	7
Capn1	4
Capn10	3
Capn13	4
Capn15	8
Capn2	4
Capn5	3
Capn8	4
Caprin2	6
Caps2	5
Capsl	7
Capza1	3
Capza2	3
Capzb	4
Car2	3
Card10	3
Card14	3
Card19	4
Card6	4
Card9	7
Carm1	4
Carmil1	7
Carmil2	5
Carnmt1	4
Cars2	4
Casd1	6
Caskin2	4
Casp1	1
Casp12	7
Casp2	4
Casp3	3
Casp4	7
Casp7	7
Casp8	3
Castor1	7
Castor2	4
Casz1	3
Cat	1
Catip	4
Catsperd	7
Catsperg	5
Cav1	4
Cavin2	6
Cavin3	7
Cbarp	3
Cbfa2t3	6
Cbfb	4
Cblc	3
Cbll1	3
Cbln3	1
Cbr1	3
Cbr3	3
Cbr4	7
Cbs	5
Cbwd1	7
Cbx1	2
Cbx3	7
Cbx5	4
Cbx6	3
Cbx7	3
Cby1	3
Cc2d1a	4
Cc2d1b	2
Cc2d2a	7
Ccar2	4
Ccdc102a	2
Ccdc107	5
Ccdc114	3
Ccdc115	3
Ccdc12	4
Ccdc120	3
Ccdc124	2
Ccdc125	4
Ccdc126	8
Ccdc127	3
Ccdc136	7
Ccdc142	5
Ccdc157	3
Ccdc159	7
Ccdc167	7
Ccdc173	7
Ccdc174	7
Ccdc18	7
Ccdc180	1
Ccdc181	7
Ccdc186	4
Ccdc189	3
Ccdc191	7
Ccdc22	2
Ccdc28a	7
Ccdc28b	7
Ccdc30	3
Ccdc32	4
Ccdc34	4
Ccdc38	5
Ccdc39	3
Ccdc40	3
Ccdc43	3
Ccdc47	2
Ccdc58	7
Ccdc6	4
Ccdc61	4
Ccdc62	5
Ccdc65	3
Ccdc68	7
Ccdc71	3
Ccdc77	2
Ccdc8	7
Ccdc80	1
Ccdc82	7
Ccdc84	5
Ccdc88a	1
Ccdc88b	5
Ccdc88c	4
Ccdc9	1
Ccdc90b	7
Ccdc92	3
Ccdc97	4
Ccdc9b	8
Cchcr1	7
Ccl12	8
Ccl2	4
Ccl22	5
Ccl24	1
Ccl3	1
Ccl4	1
Ccl5	1
Ccl6	1
Ccl9	5
Ccn1	7
Ccn2	3
Ccn5	7
Ccna2	2
Ccnb1	2
Ccnc	2
Ccnd1	4
Ccnd2	4
Ccnd3	3
Ccndbp1	3
Ccne1	8
Ccne2	2
Ccnf	8
Ccng1	2
Ccng2	3
Ccnh	7
Ccni	7
Ccnjl	4
Ccnq	4
Ccnt2	1
Ccnyl1	2
Ccp110	2
Ccpg1	4
Ccpg1os	3
Ccrl2	5
Ccs	2
Ccser2	6
Cct2	7
Cct3	2
Cct4	7
Cct5	7
Cct6a	4
Cct7	7
Cct8	3
Cd101	1
Cd14	7
Cd163	1
Cd164	3
Cd164l2	7
Cd180	1
Cd1d1	7
Cd200r1	1
Cd22	1
Cd226	5
Cd24	7
Cd274	5
Cd276	4
Cd2ap	3
Cd300a	1
Cd300e	5
Cd300le	1
Cd300lf	5
Cd302	5
Cd37	1
Cd38	2
Cd4	1
Cd44	3
Cd46	5
Cd48	1
Cd5	5
Cd53	1
Cd55	3
Cd59	4
Cd5l	1
Cd63	3
Cd68	1
Cd74	5
Cd80	6
Cd81	8
Cd83	5
Cd84	6
Cd86	5
Cd9	7
Cd99	7
Cd99l2	4
Cdadc1	4
Cdan1	1
Cdc14a	4
Cdc14b	8
Cdc20	2
Cdc23	7
Cdc25a	4
Cdc25b	8
Cdc25c	4
Cdc26	7
Cdc37	4
Cdc37l1	1
Cdc42	3
Cdc42bpb	4
Cdc42bpg	4
Cdc42ep1	3
Cdc42ep2	4
Cdc42ep3	6
Cdc42ep5	4
Cdc42se1	3
Cdc45	2
Cdc6	7
Cdc7	2
Cdc73	4
Cdca2	2
Cdca3	2
Cdca4	2
Cdca5	2
Cdca7	2
Cdca7l	7
Cdca8	2
Cdcp1	3
Cdh1	4
Cdh11	1
Cdh13	4
Cdh16	7
Cdh17	3
Cdh2	1
Cdh24	5
Cdh3	3
Cdh5	6
Cdhr2	4
Cdhr5	3
Cdip1	6
Cdipt	4
Cdk1	2
Cdk11b	2
Cdk13	8
Cdk14	3
Cdk16	4
Cdk17	3
Cdk19	7
Cdk20	7
Cdk2ap1	4
Cdk2ap2	3
Cdk4	4
Cdk5	4
Cdk5rap1	4
Cdk5rap2	7
Cdk6	4
Cdk7	3
Cdk9	4
Cdkal1	7
Cdkl1	3
Cdkl2	4
Cdkl3	7
Cdkl5	6
Cdkn1a	6
Cdkn1b	7
Cdkn1c	7
Cdkn2a	4
Cdkn2aipnl	7
Cdkn2b	4
Cdkn2c	2
Cdkn3	2
Cdo1	5
Cdon	1
Cdpf1	7
Cdr2	2
Cds1	4
Cds2	3
Cdt1	2
Cdv3	3
Cdyl	3
Cdyl2	4
Ceacam1	3
Ceacam16	7
Ceacam18	4
Ceacam20	5
Cebpa	3
Cebpb	5
Cebpd	3
Cebpg	4
Cebpz	4
Cecr2	5
Cel	5
Cela1	3
Celf1	2
Celf2	8
Celf5	7
Celsr1	3
Celsr2	3
Cemip	6
Cemip2	6
Cenpb	3
Cenpe	2
Cenpf	2
Cenph	2
Cenpi	2
Cenpj	1
Cenpk	2
Cenpl	7
Cenpn	2
Cenpt	2
Cenpu	2
Cep112	7
Cep126	3
Cep131	4
Cep162	3
Cep164	2
Cep170	5
Cep170b	4
Cep19	4
Cep20	7
Cep250	8
Cep290	3
Cep295	8
Cep295nl	2
Cep350	6
Cep41	4
Cep43	3
Cep44	5
Cep55	2
Cep57	7
Cep57l1	7
Cep68	3
Cep70	7
Cep72	2
Cep76	2
Cep83	5
Cep85	8
Cep85l	5
Cep89	2
Cep95	7
Cept1	7
Cercam	7
Cerk	6
Cers2	6
Cers4	7
Cers5	7
Cers6	8
Ces2a	1
Ces2g	6
Ces2j	6
Cetn2	7
Cetn3	7
Cfap20	3
Cfap20dc	4
Cfap298	3
Cfap300	7
Cfap36	3
Cfap410	3
Cfap45	7
Cfap52	7
Cfap69	3
Cfap70	3
Cfap77	3
Cfap91	7
Cfap94	7
Cfap99	3
Cfb	5
Cfd	6
Cfdp1	7
Cfh	5
Cfhr1	1
Cfi	1
Cfl1	4
Cflar	6
Cfp	1
Cftr	3
Cgas	7
Cggbp1	4
Cgnl1	4
Cgref1	8
Cgrrf1	5
Chac1	5
Chac2	4
Chaf1a	2
Chaf1b	2
Chchd1	7
Chchd10	7
Chchd2	4
Chchd3	7
Chchd5	3
Chchd6	7
Chd1	8
Chd1l	1
Chd2	1
Chd3	5
Chd4	4
Chd7	6
Chd9	1
Chdh	3
Chek2	2
Cherp	2
Chi3l1	5
Chic1	3
Chka	5
Chkb	1
Chm	3
Chmp1a	4
Chmp2a	3
Chmp2b	3
Chmp3	4
Chmp4b	3
Chmp4bl1	3
Chmp4c	3
Chmp5	3
Chn1	6
Chn2	6
Chp1	4
Chp2	8
Chpf	4
Chpf2	8
Chpt1	1
Chrac1	7
Chrd	1
Chrnb1	4
Chrnb4	3
Chrne	5
Chst11	4
Chst13	1
Chst14	3
Chst15	1
Chst5	7
Chst7	8
Chst9	7
Chsy1	8
Chsy3	5
Chtf18	2
Chtf8	4
Chtop	3
Chtopl1	7
Chuk	8
Churc1	7
Ciao1	3
Ciao2b	7
Cib1	4
Cib2	4
Cibar1	7
Cic	4
Cidea	7
Cideb	1
Cidec	5
Ciita	5
Cilk1	4
Cinp	7
Cip2a	2
Cipc	4
Cir1	3
Cirbp	7
Cisd1	8
Cisd2	2
Cish	8
Cit	2
Cited2	3
Cited4	7
Ciz1	4
Ckap2	2
Ckap2l	2
Ckap4	4
Ckap5	7
Ckb	4
Cks1b	7
Cks2	7
Clasp2	8
Clba1	3
Clca2	1
Clca4	3
Clcc1	7
Clcf1	3
Clcn3	4
Clcn4	5
Clcn5	4
Clcn6	2
Clcn7	6
Cldn1	6
Cldn12	4
Cldn18	7
Cldn2	8
Cldn23	7
Cldn3	7
Cldn4	7
Cldn6	7
Cldn7	3
Cldn8	7
Clec14a	6
Clec16a	6
Clec2d	4
Clec2d2	6
Clec2dl1	6
Clec2e	3
Clec2g	7
Clec4a1	6
Clec4a3	6
Clec4d	1
Clec4g	1
Clec7a	1
Clic1	3
Clic2	6
Clic3	4
Clic4	8
Clic5	4
Clint1	3
Clip1	6
Clip2	3
Clk1	5
Clk4	5
Clmn	3
Cln3	3
Cln6	3
Cln8	2
Clns1a	3
Clp1	3
Clpb	2
Clptm1	2
Clptm1l	8
Clpx	5
Clspn	2
Clstn1	3
Clta	7
Cltb	4
Cltc	4
Clu	3
Cluap1	3
Cluh	6
Clybl	7
Cmas	4
Cmbl	5
Cmc1	7
Cmc4	5
Cmip	3
Cmss1	3
Cmtm4	3
Cmtm6	2
Cmtm8	7
Cmtr1	2
Cmtr2	3
Cmya5	5
Cnbd2	6
Cnbp	3
Cndp1	6
Cndp2	8
Cnih1	2
Cnih4	7
Cnksr1	3
Cnksr3	3
Cnnm2	1
Cnnm3	4
Cnnm4	3
Cnot3	2
Cnot7	3
Cnot8	3
Cnp	3
Cnppd1	3
Cnpy2	7
Cnpy3	2
Cnpy4	3
Cnr2	6
Cnst	1
Cntfr	5
Cntn1	3
Cntnap1	7
Cntrl	7
Cntrob	2
Coa3	7
Coa4	7
Coa5	3
Coasy	6
Cobl	8
Cobll1	8
Cog1	8
Cog3	8
Cog4	7
Cog5	3
Cog6	3
Cog7	4
Cog8	4
Col13a1	6
Col14a1	5
Col15a1	7
Col18a1	8
Col1a1	1
Col1a2	1
Col20a1	7
Col26a1	7
Col27a1	6
Col3a1	1
Col4a1	4
Col4a2	4
Col4a3	7
Col4a5	7
Col4a6	3
Col5a1	6
Col5a2	5
Col5a3	3
Col6a1	5
Col6a2	5
Col6a6	5
Col8a1	1
Col9a3	7
Colec11	5
Colec12	6
Colgalt1	8
Commd10	3
Commd2	7
Commd4	7
Commd8	4
Commd9	7
Comt	2
Comtd1	6
Copb1	4
Copg2	3
Cops2	7
Cops3	3
Cops4	7
Cops5	3
Cops6	3
Cops7b	7
Cops8	2
Cops9	7
Copz1	4
Copz2	4
Coq2	4
Coq4	7
Coq7	2
Coq8a	5
Coq8b	3
Coq9	2
Coro1a	5
Coro1b	4
Coro1c	2
Coro2a	4
Cotl1	2
COX1	7
Cox10	2
Cox11	4
Cox14	3
Cox15	4
Cox16	7
Cox17	7
Cox18	4
Cox19	4
COX2	5
COX3	7
Cox4i2	7
Cox5a	7
Cox5b	7
Cox6a1	7
Cox6b1	7
Cox6c	7
Cox7a2l	7
Cox7b	7
Cox7c	7
Cox8a	7
Cp	5
Cpb2	5
Cpd	4
Cpe	4
Cpeb2	5
Cpeb3	5
Cpeb4	6
Cped1	1
Cplane1	7
Cplane2	3
Cplx2	3
Cpm	3
Cpn1	5
Cpn2	5
Cpne2	4
Cpne3	3
Cpne9	3
Cpox	6
Cpped1	4
Cpq	1
Cps1	1
Cpsf3	4
Cpsf7	1
Cpt1a	6
Cpt1b	1
Cpt1c	3
Cpt2	1
Cptp	4
Cracd	4
Cracdl	3
Cradd	6
Crat	2
Crb3	3
Creb3l1	3
Creb3l2	6
Creb3l3	1
Creb5	7
Crebrf	7
Crebzf	7
Creg1	5
Creld2	8
Crem	5
Crim1	3
Crip1	4
Crip2	4
Cript	7
Crispld1	7
Crk	4
Crlf1	3
Crlf2	2
Crls1	8
Crocc	7
Crot	1
Crp	1
Crppa	8
Crtap	3
Crtc1	4
Cry2	3
Cryab	3
Crybg2	1
Crybg3	8
Crym	1
Cryz	7
Cryzl1	7
Cs	2
Csad	5
Csdc2	7
Csf1	4
Csf1r	6
Csf2ra	1
Csf2rb	6
Csf3r	6
Csgalnact1	1
Csgalnact2	7
Csk	8
Csmd1	1
Csmd2	3
Csnk1a1	4
Csnk1d	2
Csnk1e	3
Csnk1g1	4
Csnk1g2	4
Csnk1g3	2
Csnk2a2	7
Cspg4b	3
Cspg5	7
Cspp1	5
Csrnp1	5
Csrnp2	4
Csrp2	5
Cst3	7
Cst6	4
Cstb	7
Cstf1	3
Cstf2	2
Cstf2t	3
Cstf3	4
Ctbp2	3
Ctbs	5
Ctc1	3
Ctdp1	8
Ctdsp1	2
Ctdspl	3
Ctdspl2	3
Ctf1	4
Cth	5
Ctif	5
Ctla2a	3
Ctnna1	3
Ctnnb1	4
Ctnnbip1	4
Ctnnd1	3
Ctns	7
Ctps1	2
Ctps2	7
Ctsa	6
Ctsb	8
Ctsc	7
Ctsd	4
Ctse	3
Ctsf	6
Ctsh	5
Ctsk	1
Ctsl	7
Ctss	1
Cttn	4
Cttnbp2	7
Cttnbp2nl	7
Ctxn1	3
Cubn	3
Cuedc1	3
Cuedc2	2
Cul2	2
Cul4a	6
Cul9	6
Cuta	7
Cutc	3
Cux1	4
Cux2	3
Cwc15	7
Cwc25	3
Cwf19l1	7
Cx3cl1	3
Cxadr	7
Cxcl1	3
Cxcl10	2
Cxcl11	6
Cxcl12	1
Cxcl14	7
Cxcl16	3
Cxcl17	7
Cxcl2	7
Cxcl3	3
Cxcl6	3
Cxcl9	5
Cxcr3	5
Cxcr4	5
Cxcr5	2
Cxxc1	2
Cyb561	3
Cyb561a3	1
Cyb5a	8
Cyb5b	2
Cyb5r1	4
Cyb5r3	8
Cyb5r4	3
Cyba	7
Cybb	6
Cybc1	4
Cybrd1	4
Cyc1	2
Cyfip1	4
Cyfip2	7
Cygb	5
Cyp17a1	6
Cyp1a1	4
Cyp1a2	1
Cyp20a1	2
Cyp26a1	7
Cyp26b1	5
Cyp27a1	5
Cyp2b3	1
Cyp2c13	1
Cyp2c22	1
Cyp2c23	1
Cyp2c24	6
Cyp2d2	5
Cyp2d4	1
Cyp2d5	5
Cyp2e1	5
Cyp2f4	5
Cyp2j10	5
Cyp2j4	1
Cyp2r1	5
Cyp2s1	3
Cyp2t1	5
Cyp2u1	2
Cyp39a1	1
Cyp3a18	1
Cyp3a62	6
Cyp3a9	8
Cyp4a8	5
Cyp4b1	6
Cyp4f1	1
Cyp4f17	1
Cyp4f39	6
Cyp4f4	5
Cyp4f5	2
Cyp4f6	5
Cyp4v3	1
Cyp51	2
Cyp7b1	5
Cyp8b1	1
Cyria	1
Cys1	7
Cystm1	3
CYTB	6
Cyth2	4
Cyth3	4
Cyth4	6
Cytip	5
Cyyr1	6
D2hgdh	8
Daam1	8
Daam2	7
Dab1	8
Dab2	4
Dab2ip	4
Dact1	6
Dact2	3
Dad1	3
Dag1	4
Dagla	3
Daglb	6
Dalrd3	4
Dao	1
Dap	3
Dapk1	3
Dapk2	2
Dars	3
Dazap2	3
Dbf4	2
Dbi	7
Dbn1	4
Dbndd2	3
Dbnl	2
Dbp	7
Dbr1	4
Dbt	4
Dcaf11	1
Dcaf12l1	3
Dcaf13	7
Dcaf17	7
Dcaf6	1
Dcaf7	4
Dcakd	4
Dcbld1	3
Dcbld2	4
Dcdc2	3
Dchs1	6
Dck	4
Dclk1	3
Dclre1b	4
Dcn	5
Dcps	7
Dcst1	1
Dctd	7
Dctn2	3
Dctn3	3
Dctn4	3
Dctn5	4
Dctn6	3
Dctpp1	7
Dcun1d4	6
Dcxr	5
Dda1	4
Ddah1	3
Ddah2	7
Ddb1	4
Ddc	1
Ddhd1	8
Ddhd2	1
Ddi2	1
Ddias	2
Ddit3	7
Ddit4	3
Ddost	4
Ddr1	3
Ddrgk1	1
Ddt	5
Ddx1	4
Ddx11	7
Ddx17	6
[truncated: 6,869 more rows]
