# Supplementary material for: TWEAK Signaling‐Induced ID1 Expression Drives Malignant Transformation of Hepatic Progenitor Cells During Hepatocarcinogenesis
Source: Adv Sci (Weinh). 2023 Apr 21;10(18):2300350. doi: 10.1002/advs.202300350 (PMC10288241; doi:10.1002/advs.202300350)
Supplement: Supplementary file 4 — Supplemental Table 3 [file ADVS-10-2300350-s004.xlsx]

## Sheet: Protein_D16P_module
Gene	Cluster
A1cf	4
A1m	11
A2m	5
Aaas	8
Aacs	12
Aadac	3
Aadat	3
Aak1	15
Aamdc	6
Aars1	15
Aars2	4
Aass	11
Abat	11
Abca3	6
Abca6	3
Abca8	13
Abca8a	13
Abcb10	13
Abcb11	13
Abcb1a	13
Abcb1b	13
Abcb4	13
Abcb6	3
Abcb7	11
Abcb8	9
Abcc1	2
Abcc2	13
Abcc3	14
Abcc4	2
Abcc6	13
Abcd1	11
Abcd3	3
Abce1	5
Abcf1	15
Abcf2	12
Abcf3	9
Abcg3l1	7
Abhd11	11
Abhd12	15
Abhd14b	4
Abhd16a	2
Abhd17a	3
Abhd17c	10
Abhd6	15
Abi1	8
Ablim3	4
Abracl	8
Acaa1a	11
Acaa2	11
Acaca	1
Acad10	11
Acad11	3
Acad8	3
Acad9	3
Acadl	13
Acadm	11
Acads	3
Acadsb	11
Acadvl	3
Acap2	2
Acat1	11
Acat2	12
Acbd3	12
Acbd5	11
Ace	2
Acin1	1
Acly	15
Acnat2	4
Aco1	8
Aco2	3
Acot12	11
Acot13	3
Acot2	3
Acot3	10
Acot4	3
Acot7	15
Acot8	11
Acot9	12
Acox1	3
Acox2	11
Acox3	3
Acp1	2
Acp2	11
Acp6	3
Acsf2	13
Acsf3	4
Acsl1	11
Acsl3	8
Acsl4	9
Acsl5	3
Acsm1	3
Acsm2	3
Acsm3	4
Acsm5	13
Acss1	9
Acss2	12
Acss3	11
Acta1	7
Actb	2
Actbl2	15
Actc1	6
Actl6a	2
Actn1	15
Actn4	8
Actr10	15
Actr1a	6
Actr1b	6
Actr2	15
Actr3	2
Acy1a	15
Acy1b	9
Acy3	7
Acyp1	15
Ada	10
Adam10	12
Adam17	15
Adam9	8
Adap1	8
Adap2	9
Adar	12
Adck2	3
Adck5	3
Add1	2
Add3	7
Adgrg6	14
Adh1	13
Adh4	8
Adh6	11
Adhfe1	11
Adk	12
Adnp	14
Adprh	8
Adprhl2	12
Adrm1	4
Adsl	8
Adss	2
Afdn	12
Afg1l	11
Afg3l1	3
Afg3l2	11
Afmid	1
Agfg1	12
Agfg2	14
Agk	11
Agl	3
Agmat	3
Agmo	13
Ago1	9
Ago2	8
Agpat1	15
Agpat2	10
Agpat3	4
Agpat4	8
Agps	8
Agr2	7
Agr3	9
Agrn	2
Agxt	11
Agxt2	11
Ahctf1	6
Ahcy	12
Ahcyl1	8
Ahcyl2	7
Ahnak	5
Ahr	6
Ahsa1	12
Aif1	13
Aifm1	3
Aimp1	8
Aimp2	1
Aip	12
Ajuba	1
Ak1	6
Ak2	3
Ak3	11
Ak4	11
Akap1	4
Akap13	2
Akap17a	12
Akap17b	4
Akap2	6
Akap8	12
Akap9	1
Akp3	6
Akr1a1	2
Akr1b1	15
Akr1b8	2
Akr1c12	4
Akr1c15	7
Akr1c9	5
Akr1d1	4
Akr1e2	5
Akr7a2	3
Akr7a3	14
Akt1	8
Akt2	3
Alad	12
Alas1	7
Alb	4
Alcam	6
Aldh16a1	12
Aldh18a1	15
Aldh1a1	12
Aldh1a2	8
Aldh1a7	5
Aldh1b1	13
Aldh1l1	11
Aldh1l2	3
Aldh2	11
Aldh3a1	5
Aldh3a2	11
Aldh4a1	3
Aldh5a1	11
Aldh6a1	11
Aldh7a1	11
Aldh8a1	3
Aldh9a1	13
Aldoa	8
Aldob	10
Aldoc	5
Alg11	9
Alg2	15
Alg3	10
Alg9	14
Alkbh3	14
Alkbh7	12
Alpl	5
Alyref	1
Amacr	3
Ambp	4
Amfr	4
Amotl2	6
Ampd2	8
Ampd3	5
Amt	4
Amy1a	11
Amy2	11
Anapc1	8
Anapc4	7
Anapc5	8
Angptl2	6
Angptl3	4
Ank1	10
Ank3	15
Ankfy1	1
Ankhd1	14
Ankle2	1
Ankrd17	14
Anks1a	2
Anks3	5
Ankzf1	14
Ano1	5
Ano10	13
Ano6	2
Ano7	5
Ano9	8
Anp32a	12
Anp32b	8
Anpep	13
Antxr2	10
Anxa1	15
Anxa11	8
Anxa13	5
Anxa2	2
Anxa3	5
Anxa4	5
Anxa5	2
Anxa6	9
Anxa7	5
Anxa8	5
Aox1	4
Ap1ar	6
Ap1b1	2
Ap1g2	5
Ap1m1	6
Ap1m2	2
Ap1s1	12
Ap2a1	2
Ap2a2	7
Ap2b1	5
Ap2m1	2
Ap2s1	3
Ap3b1	2
Ap3d1	5
Ap3m1	2
Ap3s1	12
Ap4m1	15
Apaf1	12
Apba3	1
Apeh	2
Apex1	7
Api5	8
Apip	15
Aplp2	8
Apmap	3
Apoa1	3
Apoa2	11
Apoa4	4
Apoa5	13
Apob	11
Apoc1	4
Apoe	11
Apoh	11
Apom	11
Apoo	11
Apool	10
App	13
Appl1	7
Appl2	1
Aprt	2
Aqp5	12
Aqp9	10
Aqr	8
Araf	1
Arcn1	14
Arf3	14
Arf4	8
Arf5	15
Arf6	15
Arfgap2	9
Arfgap3	1
Arfgef1	14
Arfgef2	14
Arfgef3	8
Arfip1	8
Arfip2	9
Arfrp1	2
Arg1	13
Arglu1	6
Arhgap1	14
Arhgap12	14
Arhgap17	7
Arhgap18	15
Arhgap26	2
Arhgap35	9
Arhgdia	12
Arhgef1	11
Arhgef11	1
Arhgef12	1
Arhgef16	8
Arhgef17	8
Arhgef2	15
Arhgef40	1
Arhgef7	8
Arid1a	10
Arid1b	15
Arid3a	9
Arih2	13
Arl1	8
Arl14ep	1
Arl2	8
Arl3	8
Arl6	1
Arl6ip5	5
Arl8b	15
Armc1	6
Armc10	5
Armc8	8
Armcx2	8
Armcx3	12
Armt1	15
Arntl	3
Arpc1a	13
Arpc1b	2
Arpc2	15
Arpc4	8
Arpc5	8
Arpin	12
Arpp19	14
Arrb1	2
Arsa	6
Arsb	3
Arse	4
Arvcf	10
As3mt	10
Asah1	6
Asah2	2
Ascc3	1
Asgr1	3
Asgr2	13
Ash2l	8
Asl	15
Asmtl	5
Asph	4
Ass1	11
Asxl2	7
Atad1	10
Atad2b	3
Atad3	13
Atf2	15
Atf7ip	15
Atg16l1	12
Atg3	1
Atic	12
Atl2	11
Atl3	11
Atox1	2
Atp11a	5
Atp11b	1
Atp11c	3
Atp13a1	4
Atp1a1	7
Atp1a3	7
Atp1b1	7
Atp1b3	13
Atp2a1	12
Atp2a2	3
Atp2a3	2
Atp2b1	10
Atp2c1	1
Atp5f1a	3
Atp5f1b	13
Atp5f1c	3
Atp5f1d	3
Atp5if1	14
Atp5mf	11
Atp5mpl	4
Atp5pb	3
Atp5pd	11
Atp5pf	11
Atp5po	3
Atp6v0a1	5
Atp6v0a2	11
Atp6v0d1	15
Atp6v1a	2
Atp6v1b2	15
Atp6v1c1	2
Atp6v1d	7
Atp6v1e1	2
Atp6v1f	14
Atp6v1h	8
Atp7a	5
Atp7b	4
Atp8a1	5
Atp8b1	7
Atp9a	14
Atp9b	5
Atpaf1	9
Atpaf2	10
Atrn	3
Atrx	5
Atxn10	12
Atxn2	12
Atxn2l	2
Atxn7l3b	14
Auh	3
Aup1	11
Aurkaip1	13
Aven	7
Azgp1	3
B3galt1	11
B3galt6	10
B3glct	5
B4galnt1	4
Baat	11
Babam1	8
Babam2	6
Bach1	3
Bag1	5
Bag2	5
Bag3	1
Bag5	5
Bag6	12
Baiap2	12
Baiap2l1	15
Bak1	13
Banf1	7
Basp1	5
Bax	8
Baz1b	13
Baz2a	15
Bbc3	10
Bbox1	4
Bcam	14
Bcap29	1
Bcap31	4
Bcar1	9
Bcas1	6
Bcas2	12
Bcat2	8
Bccip	15
Bckdha	3
Bckdhb	3
Bckdk	14
Bcl10	12
Bcl2l11	1
Bcl7c	4
Bclaf1	14
Bco2	13
Bcr	14
Bcs1l	3
Bdh1	3
Bet1l	5
Bgn	10
Bhlhe41	14
Bhmt	11
Bicc1	2
Bicd2	2
Bicdl2	5
Bid	6
Bin1	15
Birc6	12
Bles03	15
Blmh	12
Bloc1s6	2
Blvra	14
Blvrb	13
Blzf1	4
Bmp1	8
Bmper	12
Bmpr2	12
Bnip1	4
Bnip3	12
Bnip3l	14
Bod1	7
Bola1	12
Bop1	9
Borcs5	1
Bpgm	10
Bphl	11
Bpnt1	10
Brcc3	9
Brd2	4
Brd4	7
Bri3bp	10
Brk1	15
Brox	1
Bsdc1	14
Bsg	13
Bspry	2
Bst2	3
Btd	4
Btf3l4	12
Bub3	12
Bysl	12
Bzw1	14
Bzw2	8
C1galt1	5
C1galt1c1	1
C1qbp	3
C1r	15
C1s	11
C2cd2	11
C3	5
C4	5
C4bpa	1
C4bpb	4
C5	4
C8a	11
C8b	11
C9	9
Ca1	10
Ca12	5
Ca14	3
Ca2	7
Ca3	11
Ca8	2
Ca9	5
Cab39	8
Cab39l	14
Cacna2d1	6
Cacul1	9
Cacybp	8
Cad	14
Cadm1	5
Cald1	12
Calm1	2
Calr	11
Calu	1
Camk2d	5
Camk2g	15
Camlg	1
Camsap2	15
Camsap3	14
Cand1	15
Cand2	12
Cant1	9
Canx	3
Cap1	12
Cap2	6
Capg	15
Capn1	8
Capn2	8
Capn5	2
Capns1	2
Caprin1	14
Capza1	14
Capza2	15
Capzb	8
Card19	10
Card6	14
Carhsp1	5
Carm1	12
Carmil1	8
Cars	15
Cars2	4
Casp6	12
Casp7	12
Casp8	12
Casq2	15
Cast	8
Cat	11
Cav1	10
Cavin1	10
Cbr1	8
Cbr3	5
Cbr4	11
Cbx1	8
Cbx3	14
Cbx5	2
Cbx8	9
Cc2d1a	7
Cc2d1b	12
Ccar1	2
Ccar2	2
Ccdc115	5
Ccdc124	5
Ccdc134	6
Ccdc167	13
Ccdc22	6
Ccdc25	5
Ccdc47	4
Ccdc50	3
Ccdc51	13
Ccdc58	3
Ccdc86	14
Ccdc88c	2
Ccdc90b	3
Ccdc91	8
Ccdc93	15
Ccl9	13
Ccn1	14
Ccn2	12
Ccpg1	11
Cct2	15
Cct3	2
Cct4	2
Cct5	2
Cct6a	8
Cct7	15
Cct8	2
Ccz1b	5
Cd14	8
Cd151	7
Cd163	3
Cd1d1	13
Cd2ap	8
Cd44	12
Cd47	10
Cd48	10
Cd59	7
Cd68	13
Cd81	10
Cd82	2
Cd9	8
Cd99	6
Cdc16	8
Cdc26	8
Cdc34	1
Cdc37	8
Cdc40	6
Cdc42	5
Cdc42bpa	3
Cdc42bpb	14
Cdc42bpg	15
Cdc5l	7
Cdc73	4
Cdh1	15
Cdh17	7
Cdh2	11
Cdipt	5
Cdk11b	2
Cdk13	13
Cdk17	7
Cdk2	4
Cdk5rap3	4
Cdk6	8
Cdk7	12
Cdk9	1
Cdkal1	5
Cdkn2aip	14
Cdkn2b	13
Cdr2l	15
Cds2	15
Cdv3	12
Ceacam1	10
Cebpz	10
Cemip2	10
Cenpe	13
Cenpv	3
Cep131	2
Cep170b	1
Cep192	7
Cers2	11
Cert1	12
Ces1c	11
Ces1d	4
Ces1f	11
Ces2a	13
Ces2e	4
Ces2g	11
Ces2h	11
Cetn1	2
Cfap36	14
Cfb	11
Cfh	1
Cfhr2	3
Cfi	11
Cfl1	15
Cfl2	12
Cftr	5
Cggbp1	2
Cgn	3
Cgnl1	9
Champ1	14
Chchd3	10
Chchd6	12
Chchd7	6
Chd2	6
Chd4	14
Chdh	3
Cherp	7
Chid1	9
Chm	15
Chmp1a	14
Chmp2a	8
Chmp2b	5
Chmp3	6
Chmp4bl1	2
Chmp5	7
Chmp6	15
Chmp7	7
Chordc1	7
Chpt1	13
Ciao1	14
Ciao3	8
Cib1	1
Cideb	9
Cirbp	5
Cisd1	11
Cisd2	11
Cisd3	11
Ckap4	2
Ckap5	12
Ckb	5
Ckmt1	6
Ckmt2	7
Clasp2	14
Clcc1	12
Clcn7	15
Cldn2	8
Cldn4	7
Cldn7	8
Clec2g	5
Clec4f	13
Clic1	12
Clic4	2
Clic6	12
Clint1	14
Clip1	5
Clip2	8
Clk3	4
Clmn	4
Clp1	7
Clpb	3
Clpp	3
Clptm1	3
Clptm1l	7
Clpx	11
Clstn1	10
Clta	4
Cltb	2
Cltc	2
Clu	5
Cluh	12
Clybl	3
Cmas	2
Cmbl	13
Cmc1	3
Cmc4	11
Cmpk1	12
Cmpk2	10
Cnbp	2
Cndp2	7
Cnn1	6
Cnn3	15
Cnot1	5
Cnot10	2
Cnot11	13
Cnot2	14
Cnot3	12
Cnot4	7
Cnot7	7
Cnot9	8
Cnp	2
Cnpy2	11
Cnpy3	9
Cnpy4	15
Coa5	11
Coa7	13
Coasy	4
Cog1	5
Cog3	14
Cog4	1
Cog5	1
Cog6	14
Cog7	1
Col12a1	5
Col14a1	13
Col18a1	5
Col1a1	13
Col4a1	8
Col4a2	2
Col6a1	6
Col6a2	6
Col6a6	10
Colgalt1	2
Commd1	15
Commd2	5
Commd4	8
Commd5	8
Commd8	7
Commd9	2
Comt	5
Comtd1	13
Copa	14
Copb1	8
Copb2	8
Cope	14
Copg1	5
Copg2	8
Cops2	8
Cops3	12
Cops4	2
Cops5	8
Cops6	5
Cops7a	12
Cops7b	15
Copz1	14
Coq2	11
Coq4	13
Coq5	3
Coq6	6
Coq7	13
Coq8a	3
Coq8b	6
Coq9	3
Coro1a	10
Coro1b	12
Coro1c	7
Coro2a	7
Coro7	12
Cotl1	15
Cox11	3
Cox15	9
Cox16	4
Cox18	13
Cox20	13
Cox4i1	13
Cox5a	13
Cox5b	13
Cox6a1	11
Cox6b1	3
Cox6c2	13
Cox7a2	3
Cox7a2l	3
Cox7c	3
Cp	5
Cpb2	5
Cpd	9
Cpeb4	14
Cpne1	12
Cpne2	5
Cpne3	12
Cpox	3
Cpped1	2
Cpq	11
Cps1	3
Cpsf1	8
Cpsf2	2
Cpsf3	12
Cpsf4	4
Cpsf6	2
Cpsf7	7
Cpt1a	3
Cpt2	13
Cr1l	13
Crat	10
Creb1	2
Creld1	4
Creld2	3
Crip2	15
Crk	12
Crkl	14
Crlf3	8
Crnkl1	7
Crot	13
Crtapl1	12
Cryab	6
Crybg1	9
Cryz	13
Cryzl1	5
Cs	13
Csad	3
Csde1	1
Cse1l	12
Csf1	5
Csk	8
Csnk1a1	14
Csnk1d	5
Csnk1g1	7
Csnk2a1	7
Csnk2a2	2
Csnk2b	7
Cspg4	6
Csrp1	15
Cst3	2
Cstb	5
Cstf1	2
Cstf2	2
Cstf3	2
Ctbp1	5
Ctbp2	14
Ctbs	11
Ctc1	15
Ctcf	5
Ctdspl2	2
Ctif	1
Ctla2a	5
Ctnna1	14
Ctnnb1	5
Ctnnbl1	7
Ctnnd1	14
Ctps1	15
Ctps2	14
Ctr9	2
Ctsa	11
Ctsb	4
Ctsc	4
Ctsd	4
Ctse	9
Ctsh	11
Ctsl	7
Ctsz	4
Cttn	14
Cttnbp2nl	8
Cul1	8
Cul2	5
Cul3	2
Cul4a	1
Cul4b	2
Cul5	8
Cutc	5
Cux1	8
Cwc22	14
Cwf19l1	5
Cxadr	2
Cxcl3	15
Cyb5a	11
Cyb5b	10
Cyb5r1	7
Cyb5r3	11
Cybb	13
Cyc1	11
Cycs	4
Cyfip1	5
Cyfip2	2
Cyp17a1	13
Cyp1a2	11
Cyp20a1	1
Cyp27a1	3
Cyp2a1	11
Cyp2a2	4
Cyp2b1	3
Cyp2b2	3
Cyp2b3	11
Cyp2c11	4
Cyp2c12	3
Cyp2c13	4
Cyp2c23	3
Cyp2c6v1	3
Cyp2c7	11
Cyp2c70	3
Cyp2d1	11
Cyp2d10	4
Cyp2d26	11
Cyp2d3	11
Cyp2d4	11
Cyp2e1	3
Cyp2g1	4
Cyp2j3	4
Cyp2t1	11
Cyp39a1	11
Cyp3a1	11
Cyp3a18	11
Cyp3a2	11
Cyp3a62	3
Cyp3a9	10
Cyp4a1	3
Cyp4a14	3
Cyp4a2	3
Cyp4b1	10
Cyp4f1	11
Cyp4f4	11
Cyp4v2	11
Cyp51a1	3
Cyp7a1	3
Cyp8b1	11
Czib	15
D2hgdh	11
Daam1	13
Dab2	2
Dab2ip	1
Dad1	9
Dag1	2
Dalrd3	4
Dao	11
Dap3	1
Dars1	8
Dars2	1
Dazap1	15
Dbi	12
Dbn1	15
Dbnl	5
Dbr1	12
Dbt	11
Dcaf1	14
Dcaf11	4
Dcaf13	5
Dcaf7	5
Dcaf8	1
Dcakd	9
Dclk1	12
Dcps	15
Dctn1	8
Dctn2	5
Dctn4	14
Dctn5	2
Dctpp1	15
Dcun1d5	8
Dcxr	3
Ddah1	8
Ddah2	12
Ddb1	12
Ddi2	2
Ddo	3
Ddost	11
Ddr1	9
Ddx1	8
Ddx10	1
Ddx17	15
Ddx18	8
Ddx19b	12
Ddx21	12
Ddx23	2
Ddx24	7
Ddx27	7
Ddx31	10
Ddx39a	7
Ddx39b	12
Ddx3x	1
Ddx41	7
Ddx42	15
Ddx46	14
Ddx47	4
Ddx49	8
Ddx5	15
Ddx50	7
Ddx51	1
Ddx52	5
Ddx56	12
Ddx58	4
Ddx6	8
Decr1	3
Decr2	3
Dek	8
Dennd10	13
Dennd3	12
Dennd4c	11
Dennd5b	11
Denr	5
Deptor	9
Dera	12
Derpc	12
Des	6
Dgat1	6
Dgka	7
Dgkd	9
Dgkq	12
Dglucy	13
Dguok	11
Dhcr24	4
Dhcr7	11
Dhfr	11
Dhodh	10
Dhrs1	4
Dhrs11	7
Dhrs13	12
Dhrs3	11
Dhrs4	3
Dhrs7	9
Dhrs7b	13
Dhrs7l1	4
Dhrsx	11
Dhtkd1	11
Dhx15	2
Dhx16	12
Dhx29	9
Dhx30	1
Dhx32	12
Dhx37	12
Dhx57	8
Dhx58	14
Dhx8	7
Dhx9	9
Diablo	14
Diaph1	12
Dido1	15
Dimt1	5
Dip2b	5
Dipk1a	3
Dipk2a	1
Dis3	9
Dis3l2	12
Dkc1	2
Dlat	11
Dld	3
Dlg1	5
Dlg3	7
Dlgap4	12
Dlst	3
Dmac2	4
Dmac2l	13
Dmbt1	5
Dmd	6
Dmgdh	11
Dnaaf5	4
Dnah8	4
Dnaja1	11
Dnaja2	12
Dnaja3	3
Dnaja4	8
Dnajb1	5
Dnajb11	11
Dnajb12	11
Dnajb14	9
Dnajb4	12
Dnajb9	9
Dnajc1	4
Dnajc10	14
Dnajc11	3
Dnajc13	5
Dnajc19	3
Dnajc2	12
Dnajc25	11
Dnajc3	11
Dnajc5	2
Dnajc7	1
Dnajc9	15
Dnm1l	8
Dnm2	7
Dnmt3a	6
Dnpep	5
Dnph1	8
Dnttip2	14
Dock1	5
Dock4	12
Dock5	15
Dock6	2
Dock7	2
Dock8	9
Dohh	5
Dpagt1	4
Dpcd	15
Dpf2	7
Dpm1	4
Dpm3	9
Dpp3	8
Dpp4	10
Dpp7	2
Dpp9	8
Dpt	11
Dpy19l1	3
Dpy19l3	7
Dpyd	13
Dpys	11
Dpysl2	2
Dpysl3	6
Drg1	5
Drg2	12
Dsc2	7
Dsg2	2
Dsp	10
Dst	15
Dstn	8
Dtd1	12
Dtx3l	9
Dtymk	12
Duox2	5
Duoxa2	5
Dusp3	1
Dvl1	1
Dym	14
Dync1h1	8
Dync1i2	14
Dync1li1	8
Dync1li2	8
Dync2h1	8
Dynll2	4
Dynlrb1	8
Dysf	6
Ears2	3
Ebna1bp2	14
Ece1	6
Ech1	13
Echdc1	5
Echdc2	3
Echdc3	11
Echs1	3
Eci1	3
Eci2	11
Eci3	11
Ecpas	12
Ecsit	4
Edc4	15
Edem2	14
Edem3	3
Eea1	5
Eed	15
Eef1b2	5
Eef1d	14
Eef1e1	8
Eef1g	12
Eef2	8
Eef2k	8
Eefsec	5
Efcab14	14
Efemp1	12
Efemp2	5
Efhd2	8
Efl1	8
Efr3a	3
Eftud2	2
Egfr	13
Ehbp1l1	15
Ehd1	15
Ehd3	13
Ehd4	2
Ehhadh	3
Ehmt1	8
Ehmt2	2
Ei24	13
Eif1	15
Eif1a	15
Eif1ad	9
Eif2a	5
Eif2ak2	15
Eif2ak3	5
Eif2ak4	5
Eif2b1	12
Eif2b2	12
Eif2b3	15
Eif2b4	15
Eif2b5	12
Eif2d	12
Eif2s1	8
Eif2s2	12
Eif2s3	12
Eif3a	8
Eif3b	15
Eif3c	8
Eif3d	10
Eif3e	2
Eif3f	13
Eif3g	8
Eif3h	1
EIF3I	2
Eif3j	5
Eif3k	11
Eif3l	5
Eif3m	5
Eif4a1	14
Eif4a2	5
Eif4a3	12
Eif4b	12
Eif4e	7
Eif4ebp2	1
Eif4g1	12
Eif4g2	15
Eif4g3	8
Eif5	12
Eif5a2	1
Eif6	8
Eipr1	14
Elac2	1
Elavl1	5
Elmo1	5
Elmo3	8
Elmsan1	2
Eloa	14
Elob	12
Eloc	9
Elp1	12
Elp2	12
Elp3	12
Elp5	15
Emc1	11
Emc2	13
Emc3	10
Emc4	4
Emc6	11
Emc7	11
Emc8	9
Emd	15
Emg1	12
Eml2	12
Eml4	8
Enah	15
Enoph1	15
Enpep	3
Enpp1	10
Enpp3	3
Enpp4	7
Ensa	8
Entpd5	4
Entpd6	7
Entpd8	10
Eogt	10
Epb41	11
Epb41l1	7
Epb41l2	15
Epb41l3	2
Epb41l4b	5
Epb42	10
Epcam	8
Ephb3	2
Ephb4	8
Ephx1	11
Ephx2	13
Epn1	5
Epn2	15
Eprs	8
Eps15	15
Eps15l1	8
Eps8	4
Eps8l1	7
Eps8l2	2
Epx	15
Erap1	7
Erbb2	15
Erbb3	7
Erbin	5
Erc1	11
Ercc2	7
Ercc3	14
Erg28	2
Ergic1	2
Ergic2	10
Ergic3	13
Erh	6
Eri1	8
Eri3	8
Erlec1	9
Erlin1	11
Erlin2	5
Ermp1	8
Ero1a	5
Ero1b	3
Erp29	11
Erp44	3
Esd	6
Esrp1	12
Esrp2	14
Esyt1	6
Esyt2	15
Etf1	15
Etfa	11
Etfb	3
Etfdh	3
Etfrf1	4
Ethe1	11
Etl4	1
Evi5	1
Evpl	2
Exd2	5
Exoc1	5
Exoc2	14
Exoc3	5
Exoc4	14
Exoc5	2
Exoc6	14
Exoc6b	5
Exoc7	1
Exoc8	14
Exosc1	12
Exosc10	5
Exosc2	12
Exosc3	1
Exosc4	2
Exosc5	1
Exosc6	8
Exosc7	5
Exosc8	5
Ext2	9
Ezh1	12
Ezr	8
F10	11
F11	3
F11r	13
F12	11
F13b	11
F2	4
F5	5
F9	11
Faah	11
Fabp1	13
Fabp2	6
Fabp5	5
Fabp6	5
Fadd	12
Fads1	13
Fads2	3
Fads6	3
Faf1	12
Faf2	4
Fah	3
Fahd1	11
Fahd2	3
Fam120a	9
Fam136a	1
Fam162a	3
Fam177a1	5
Fam20a	3
Fam20b	3
Fam210b	3
Fam241b	1
Fam3b	7
Fam3c	5
Fam3d	1
Fam49a	12
Fam49b	7
Fam76a	14
Fam83b	9
Fam83h	1
Fam91a1	5
Fam98a	13
Fam98c	8
Farp1	12
Fars2	1
Farsa	5
Farsb	8
Fasn	12
Fastkd2	4
Fat1	9
Fbl	1
Fblim1	7
Fbln1	12
Fbln2	5
Fbn1	6
Fbn2	2
Fbp1	13
Fbxl20	9
Fbxo2	15
Fbxo3	8
Fbxo38	10
Fbxo7	1
Fbxw11	12
Fbxw9	15
Fcer2	7
Fcgbp	6
Fcgr2	10
Fcgrt	13
Fcho2	14
Fdft1	4
Fdps	12
Fdx1	11
Fdx2	7
Fdxr	3
Fech	11
Fen1	12
Fer	8
Fermt1	14
Fermt2	7
Fermt3	7
Fetub	4
Fga	10
Fgb	13
Fgd4	3
Fgf1	5
Fgf2	5
Fgfr1op2	7
Fgfr3	2
Fgg	10
Fgl1	9
Fh	3
Fhl2	8
Fhod1	15
Fig4	12
Filip1l	5
Fip1l1	5
Fkbp10	15
Fkbp11	3
Fkbp15	8
Fkbp1a	11
Fkbp2	11
Fkbp3	12
Fkbp4	12
Fkbp5	12
Fkbp8	11
Fkbp9	12
Flii	8
Flna	2
Flnb	5
Flnc	6
Flot1	7
Flot2	7
Flrt3	8
Fmc1	11
Fmnl2	2
Fmo1	11
Fmo3	11
Fmo4	11
Fmo5	11
Fmo6	4
Fn1	7
Fnbp1	6
Fnbp1l	12
Fnbp4	14
Fndc3a	11
Fndc3b	9
Fnta	8
Foxk1	8
Foxred1	11
Fpgs	3
Frk	1
Frmd4b	14
Fryl	9
Fscn1	2
Ftcd	13
Ftsj3	14
Fubp1	8
Fubp3	8
Fuca1	2
Fundc2	10
Fus	2
Fut11	8
Fut8	5
Fxn	3
Fxr1	12
Fxr2	14
Fyco1	9
G3bp1	2
G3bp2	12
G6pc	3
G6pdx	8
Gaa	14
Gabpa	3
Gadd45gip1	13
Gak	1
Gale	12
Galk1	8
Galk2	5
Galm	6
Galns	1
Galnt1	5
Galnt11	11
Galnt12	15
Galnt2	2
Galnt7	12
Galt	14
Ganab	12
Ganc	10
Gapdh	5
Gapvd1	13
Gar1	3
Gars1	15
Gart	15
Gas2	13
Gas6	8
Gatm	5
Gba	10
Gba2	5
Gbe1	9
Gbf1	9
Gbp2	10
Gc	4
Gcat	3
Gcc1	1
Gcc2	1
Gcdh	11
Gckr	4
Gclc	12
Gclm	9
Gcn1	15
Gcnt3	2
Gcsh	3
Gda	10
Gdap2	1
Gde1	5
Gdi1	8
Gdi2	15
Gdpd1	5
Gemin4	12
Gemin5	12
Get1	13
Get3	12
Get4	8
Gfap	10
Gfer	11
Gfm1	11
Gfm2	9
Gfpt1	5
Gga1	9
Gga2	1
Ggact	5
Ggct	5
Ggcx	1
Ggps1	12
Ggt1	8
Ggt5	10
Ghdc	10
Ghitm	13
Gid8	14
Gigyf2	1
Gipc1	2
Gipc2	12
Git1	7
Git2	12
Gja1	2
Gjb1	11
Gkn1	5
Gkn2	5
Gla	1
Glb1	15
Glce	12
Gldc	11
Gle1	13
Glg1	14
Glipr2	15
Glo1	12
Glod4	8
Glrx3	12
Glrx5	11
Gls	9
Gls2	11
Glt8d1	1
GLTP	5
Gltpd2	11
Glud1	3
Glul	13
Glyat	3
Glyatl1	13
Glyctk	3
Glyr1	5
Gm2a	4
Gmds	15
Gmfb	8
Gmps	8
Gna11	7
Gna13	6
Gnai1	6
Gnai2	2
Gnai3	7
Gnao1	6
Gnaq	7
Gnas	6
Gnb1	7
Gnb2	5
Gne	6
Gng10	3
Gng12	2
Gng2	10
Gng5	10
Gng7	6
Gnl1	8
Gnl2	5
Gnl3	14
Gnl3l	5
Gnmt	13
Gnpat	4
Gnpda1	8
Gns	14
Golga1	1
Golga2	1
Golga3	1
Golga4	14
Golga5	1
Golga7b	7
Golgb1	1
Golim4	3
Golm1	14
Golph3	12
Golph3l	8
Gopc	1
Gorab	2
Gosr1	1
Gosr2	4
Got1	8
Got2	11
Gpaa1	15
Gpam	3
Gpat4	12
Gpatch1	2
Gpatch4	1
Gpatch8	12
Gpc4	7
Gpd1	3
Gpd1l	7
Gpd2	7
Gphn	12
Gpi	8
Gpkow	14
Gpm6a	10
Gpr89b	15
Gps1	8
Gpt	10
Gpt2	11
Gpx1	3
Gpx2	5
Gpx3	7
Gpx4	6
Gpx7	6
Gramd1b	14
Gramd4	1
Grb14	9
Grb2	2
Grhpr	3
Grip1	5
Gripap1	14
Grn	12
Grpel1	11
Grpel2	12
Grsf1	9
Gsdmd	7
Gsk3a	15
Gsk3b	8
Gsn	8
Gspt1	5
Gsr	5
Gss	5
Gsta1	11
Gsta3	2
Gsta4	12
Gsta5	13
Gstk1	3
Gstm1	14
Gstm2	5
Gstm3	14
Gstm4	5
Gstm5	8
Gsto1	2
Gstp1	12
Gstt3	7
Gstz1	3
Gtf2a1	5
Gtf2b	13
Gtf2e1	5
Gtf2f2	8
Gtf2h1	15
Gtf2h3	15
Gtf2h4	8
Gtf2i	12
Gtf3c1	2
Gtf3c2	5
Gtf3c3	2
Gtf3c4	4
Gtf3c5	8
Gtpbp1	7
Gtpbp4	7
Gulo	3
Gxylt1	7
Gyg1	7
Gypc	13
Gys1	7
Gys2	4
Gzma	3
H1-0	10
H1-5	10
H2afv	10
H2afx	10
H4c2	10
H6pd	11
Haao	3
Hacd3	11
Hacl1	3
Hadh	11
Hadha	3
Hadhb	3
Hagh	13
Hamp	11
Hao1	13
Hao2	4
Hars	8
Hars2	1
Hat1	7
Haus3	15
Haus4	15
Haus8	14
Hax1	13
Hba1	10
Hbb	10
Hbe1	10
Hbs1l	14
Hccs	13
Hcfc1	12
Hdac2	5
Hdac3	14
Hddc2	7
Hdgf	12
Hdgfl2	12
Hdgfl3	14
Hdhd2	7
Hdhd3	3
Hdhd5	6
Hdlbp	9
Heatr1	2
Heatr3	12
Heatr5b	8
Heatr6	8
Hebp2	12
Hectd1	9
Hectd3	15
Helz2	4
Heph	2
Herc1	14
Herc2	1
Herc4	8
Hexa	5
Hexb	4
Hexim1	5
Hgd	7
Hgfac	5
Hgs	2
Hibadh	11
Hibch	11
Hint1	2
Hint2	4
Hint3	11
Hip1	10
Hip1r	8
Hist1h1c	10
Hist2h2be	10
Hk1	12
Hk2	5
Hm13	7
Hmbs	12
Hmgb1	12
Hmgb2	15
Hmgcl	3
Hmgcs1	15
Hmgcs2	3
Hmgn3	14
Hmgn5	12
Hmox2	4
Hnf4a	11
Hnrnpa1	14
Hnrnpa2b1	8
Hnrnpa3	8
Hnrnpab	12
Hnrnpc	1
Hnrnpd	8
Hnrnpdl	12
Hnrnpf	12
Hnrnph1	8
Hnrnph2	14
Hnrnph3	5
Hnrnpk	12
Hnrnpl	1
Hnrnpll	14
Hnrnpm	1
Hnrnpr	14
Hnrnpu	5
Hnrnpul1	5
Hnrnpul2	2
Hoga1	3
Homer1	7
Homer2	2
Homer3	1
Hook1	14
Hook2	1
Hp	4
Hp1bp3	6
Hpca	12
Hpcal1	15
Hpd	3
Hpn	13
Hprt1	12
Hpx	11
Hras	7
Hrg	11
Hs2st1	2
Hsbp1	15
Hscb	1
Hsd11b1	11
Hsd17b10	11
Hsd17b11	3
Hsd17b12	11
Hsd17b13	3
Hsd17b2	11
Hsd17b4	3
Hsd17b6	11
Hsd17b7	3
Hsd17b8	3
Hsd3b5	11
Hsdl2	3
Hsp90aa1	15
Hsp90ab1	12
Hsp90b1	4
Hspa12a	6
Hspa13	3
Hspa14	12
Hspa1a	8
Hspa1l	5
Hspa2	5
Hspa4	8
Hspa4l	2
Hspa5	11
Hspa8	8
Hspa9	3
Hspb1	13
Hspb8	4
Hspbp1	12
Hspd1	11
Hspe1	11
Hsph1	12
Htatip2	15
Htatsf1	9
Htra1	14
Htra2	11
Htt	8
Huwe1	5
Hyi	1
Hykk	15
Hyou1	4
Iah1	15
Iars	15
Iars2	3
Iba57	3
Icam1	2
Ide	1
Idh1	8
Idh2	11
Idh3a	5
Idh3B	13
Idh3g	4
Idi1	12
Idnk	1
Ifi30	10
Ifi35	9
Ifi47	6
Ifit1bl	13
Ifitm2	7
Ifnar2	1
Ift22	14
Ift52	8
Ift74	7
Igf1r	12
Igf2bp2	1
Igf2r	8
Igfals	11
Igfbp1	5
Igfbp4	14
Igfbp7	15
Ighm	1
Igsf3	12
Igtp	3
Ik	1
Ikbip	8
Ikbkb	5
Ikbkg	1
Il1rap	9
Il1rn	5
Il4i1	12
Il6	5
Ilf2	5
Ilf3	8
Ilk	8
Ilkap	12
Ilvbl	9
Immp1l	3
Immt	11
Imp3	9
Impa1	5
Impa2	8
Impact	5
Impad1	2
Impdh1	15
Impdh2	12
Ina	15
Inf2	14
Inhbc	3
Inpp1	10
Inpp4a	10
Inpp4b	10
Inpp5b	14
Inpp5f	14
Inpp5k	1
Inppl1	14
Insr	11
[truncated: 2,786 more rows]
