# Supplementary material for: TWEAK Signaling‐Induced ID1 Expression Drives Malignant Transformation of Hepatic Progenitor Cells During Hepatocarcinogenesis
Source: Adv Sci (Weinh). 2023 Apr 21;10(18):2300350. doi: 10.1002/advs.202300350 (PMC10288241; doi:10.1002/advs.202300350)
Supplement: Supplementary file 5 — Supplemental Table 6 [file ADVS-10-2300350-s001.xlsx]

## Sheet: Tmegene1
CellType	Symbol	ENTREZ_GENE_ID
B cells	GLDC	2731
B cells	COCH	1690
B cells	SLC15A2	6565
B cells	CR2	1380
B cells	HLA-DOB	3112
B cells	SPIB	6689
B cells	PNOC	5368
B cells	BLK	640
B cells	CD19	930
B cells	KIAA0125	9834
B cells	TNFRSF17	608
B cells	GNG7	2788
B cells	CCR9	10803
B cells	BLNK	29760
B cells	ABCB4	5244
B cells	MEF2C	4208
B cells	MEF2C	4208
B cells	IGHM	3507
B cells	TCL1A	8115
B cells	BCL11A	53335
B cells	MS4A1	931
B cells	SCN3A	6328
B cells	MICAL3	57553
B cells	IGHG1	3495
B cells	IGHA1	3492
B cells	IGKC	3514
B cells	DTNB	101929272
B cells	CD72	971
B cells	IGL@	3537
B cells	MS4A1	931
B cells	QRSL1	55278
B cells	QRSL1	55278
B cells	OSBPL10	114884
B cells	BCL11A	53335
B cells	FAM30A	9834
B cells	BACH2	60468
B cells	FCRL2	79368
B cells	IGHG1	3495
B cells	TCL1A	8115
DC	HSD11B1	3290
DC	CCL13	6357
DC	CD209	30835
DC	CCL22	6367
DC	CCL17	6361
DC	PPFIBP2	8495
DC	NPR1	4881
Macrophages	APOE	348
Macrophages	CD163	9332
Macrophages	FDX1	2230
Macrophages	SCG5	6447
Macrophages	CYBB	1536
Macrophages	ME1	4199
Macrophages	GPC4	2239
Macrophages	KAL1	3730
Macrophages	MARCO	8685
Macrophages	MSR1	4481
Macrophages	CD84	8832
Macrophages	CD68	968
Macrophages	FN1	2335
Neutrophils	CD93	22918
Neutrophils	CD93	22918
Neutrophils	MME	4311
Neutrophils	MME	4311
Neutrophils	CSF3R	1441
Neutrophils	FCGR3B	2215
Neutrophils	KIAA0329	9895
Neutrophils	FPR1	2357
Neutrophils	BST1	683
Neutrophils	S100A12	6283
Neutrophils	SLC22A4	6583
Neutrophils	TNFRSF10C	8794
Neutrophils	CYP4F3	4051
Neutrophils	MGAM	8972
Neutrophils	IL8RB	3579
Neutrophils	IL8RA	3577
Neutrophils	FCAR	2204
Neutrophils	CEACAM3	1084
Neutrophils	LILRB2	10288
Neutrophils	FPRL1	2358
Neutrophils	FPRL1	2358
Neutrophils	CEACAM3	1084
Neutrophils	TNFRSF10C	8794
Neutrophils	FCAR	2204
Neutrophils	KCNJ15	3772
Neutrophils	FCAR	2204
Neutrophils	G0S2	50486
Neutrophils	ALPL	249
Neutrophils	SLC25A37	51312
Neutrophils	FLJ11151	55313
Neutrophils	DYSF	8291
Neutrophils	HPSE	10855
Neutrophils	SIGLEC5	8778
Neutrophils	VNN3	55350
Neutrophils	CRISPLD2	83716
NK cells	IGFBP5	3488
NK cells	MAPRE3	22924
NK cells	ZNF747	65988
NK cells	XCL1	6375
NK cells	ZNF205	7755
NK cells	TCTN2	79867
NK cells	NM_014274	55503
NK cells	FGF18	8817
NK cells	BCL2	596
NK cells	TBXA2R	6915
NK cells	NCR1	9437
NK cells	CDC5L	988
NK cells	MRC2	9902
NK cells	FZR1	51343
NK cells	ALDH1B1	219
NK cells	ADARB1	104
NK cells	PSMD4	5710
NK cells	FUT5	2527
NK cells	FZR1	51343
NK cells	AL080130	323
NK cells	PDLIM4	8572
NK cells	ZNF528	84436
NK cells	MCM3AP	8888
NK cells	LDB3	11155
NK cells	AF107846	2778
NK cells	NCR1	9437
NK cells	NCR1	9437
NK cells	TINAGL1	64129
NK cells	PRX	57716
NK cells	SLC30A5	64924
NK cells	NM_017616	25959
T cells	ITM2A	9452
T cells	LCK	3932
T cells	LCK	3932
T cells	CD3E	916
T cells	SKAP1	8631
T cells	CD2	914
T cells	CD28	940
T cells	CD96	10225
T cells	CD3G	917
T cells	TRA@	28755
T cells	TRA@	28755
T cells	PRKCQ	5588
T cells	PRKCQ	5588
T cells	SH2D1A	4068
T cells	TRBC1	28639
T cells	NCALD	83988
T cells	TRBC1	28639
T cells	CD3D	915
T cells	TRA@	10730
T cells	CD6	923
T cells	TRA@	28516
T cells	TRAT1	50852
T cells	BCL11B	64919
Myofibroblasts	MYL9	10398
Myofibroblasts	MYH11	4629
Myofibroblasts	ADIRF	10974
Myofibroblasts	DSTN	11034
Myofibroblasts	CRIP1	1396
Myofibroblasts	RERGL	79785
Myofibroblasts	RGS5	8490
Myofibroblasts	NDUFA4L2	56901
Myofibroblasts	MFGE8	4240
Myofibroblasts	COX4I2	84701
Myofibroblasts	ISYNA1	51477
Myofibroblasts	BCAM	4059
Myofibroblasts	SPARCL1	8404
Myofibroblasts	FABP4	2167
Myofibroblasts	RCAN2	10231
Myofibroblasts	FRZB	2487
Myofibroblasts	PTP4A3	11156
Myofibroblasts	MAP3K7CL	56911
Myofibroblasts	PCSK7	9159
Myofibroblasts	NET1	10276
Myofibroblasts	MTRNR2L8	100463486
Myofibroblasts	PHLDA2	7262
Myofibroblasts	PLN	5350
Myofibroblasts	SNCG	6623
Myofibroblasts	MT1M	4499
HPCs	SOX9	6662
HPCs	EPCAM	4072
HPCs	CLDN4	1364
HPCs	CD24	100133941
HPCs	CK7	3855
HPCs	CK19	3880
